# Supplementary material for: Development and Verification of a Combined Immune- and Metabolism-Related Prognostic Signature for Hepatocellular Carcinoma
Source: Front Immunol. 2022 Jul 8;13:927635. doi: 10.3389/fimmu.2022.927635 (PMC9304746; doi:10.3389/fimmu.2022.927635)
Supplement: Supplementary file 2 [file DataSheet_2.xlsx]

## Sheet: Table S3
Table S3: The list of 2715 immune- and metabolism related genes
Gene	Category
AZGP1	Immune
B2M	Immune
CALR	Immune
CANX	Immune
CD1A	Immune
CD1B	Immune
CD1C	Immune
CD1D	Immune
CD1E	Immune
CD4	Immune
CD8A	Immune
CD8B	Immune
CD74	Immune
CREB1	Immune
CTSB	Immune
CTSE	Immune
CTSL	Immune
CTSS	Immune
FCER1G	Immune
FCGRT	Immune
PDIA3	Immune
HFE	Immune
HLA-A	Immune
HLA-B	Immune
HLA-C	Immune
HLA-DMA	Immune
HLA-DMB	Immune
HLA-DOA	Immune
HLA-DOB	Immune
HLA-DPA1	Immune
HLA-DPB1	Immune
HLA-DQA1	Immune
HLA-DQA2	Immune
HLA-DQB1	Immune
HLA-DRA	Immune
HLA-DRB1	Immune
HLA-DRB3	Immune
HLA-DRB4	Immune
HLA-DRB5	Immune
HLA-E	Immune
HLA-F	Immune
HLA-G	Immune
HLA-H	Immune
MR1	Immune
HSPA1A	Immune
HSPA1B	Immune
HSPA1L	Immune
HSPA2	Immune
HSPA4	Immune
HSPA5	Immune
HSPA6	Immune
HSPA8	Immune
HSP90AA1	Immune
HSP90AB1	Immune
ICAM1	Immune
IFNA1	Immune
IFNA2	Immune
IFNA4	Immune
IFNA5	Immune
IFNA6	Immune
IFNA7	Immune
IFNA8	Immune
IFNA10	Immune
IFNA13	Immune
IFNA14	Immune
IFNA16	Immune
IFNA17	Immune
IFNA21	Immune
IFNG	Immune
KIR2DL1	Immune
KIR2DL2	Immune
KIR2DL3	Immune
KIR2DL4	Immune
KIR2DS1	Immune
KIR2DS3	Immune
KIR2DS4	Immune
KIR2DS5	Immune
KIR3DL1	Immune
KIR3DL2	Immune
KLRC1	Immune
KLRC2	Immune
KLRC3	Immune
KLRD1	Immune
LTA	Immune
CIITA	Immune
MICA	Immune
MICB	Immune
NFYA	Immune
NFYB	Immune
NFYC	Immune
LGMN	Immune
PSMB8	Immune
PSMC1	Immune
PSMC2	Immune
PSMC3	Immune
PSMC4	Immune
PSMC5	Immune
PSMC6	Immune
PSMD1	Immune
PSMD2	Immune
PSMD3	Immune
PSMD4	Immune
PSMD5	Immune
PSMD7	Immune
PSMD8	Immune
PSMD10	Immune
PSMD11	Immune
PSMD13	Immune
PSME1	Immune
PSME2	Immune
RELB	Immune
RFX5	Immune
RFXAP	Immune
SLC10A2	Immune
TAP1	Immune
TAP2	Immune
TAPBP	Immune
THBS1	Immune
SEM1	Immune
KLRC4	Immune
AP3B1	Immune
RFXANK	Immune
PSMD6	Immune
PSME3	Immune
PSMD14	Immune
CLEC4M	Immune
IFI30	Immune
PROCR	Immune
ADRM1	Immune
ECPAS	Immune
TRPC4AP	Immune
CD209	Immune
UBXN1	Immune
ERAP1	Immune
TAPBPL	Immune
KIR2DL5A	Immune
ERAP2	Immune
ULBP3	Immune
ULBP2	Immune
ULBP1	Immune
KIR3DL3	Immune
RAET1E	Immune
RAET1L	Immune
UBR1	Immune
RAET1G	Immune
PDIA2	Immune
HAMP	Immune
PI3	Immune
CAMP	Immune
DEFB4A	Immune
PPBP	Immune
REG3G	Immune
CXCL14	Immune
CXCL16	Immune
SLPI	Immune
CXCL8	Immune
CXCL10	Immune
CXCL9	Immune
CXCL5	Immune
CXCL11	Immune
CXCL6	Immune
CXCL1	Immune
CXCL12	Immune
CXCL13	Immune
CXCL2	Immune
PF4	Immune
XCL1	Immune
CXCL3	Immune
DEFB103B	Immune
CCL13	Immune
CCL1	Immune
DEFB1	Immune
CCL8	Immune
ELANE	Immune
DEFB103A	Immune
DEFA3	Immune
DEFA1	Immune
TMSB10	Immune
DEFA6	Immune
DEFA5	Immune
DEFA4	Immune
LCN2	Immune
LCN1	Immune
COLEC10	Immune
BPI	Immune
S100A9	Immune
S100A8	Immune
DCD	Immune
LCN6	Immune
S100A12	Immune
HTN3	Immune
LCN8	Immune
DEFA1B	Immune
CCR10	Immune
CELA1	Immune
DEFB106A	Immune
PENK	Immune
BPIFC	Immune
MMP12	Immune
BPIFB6	Immune
LEAP2	Immune
SFTPD	Immune
LCN9	Immune
BPIFB2	Immune
TMSB4X	Immune
PGLYRP1	Immune
ZC3HAV1	Immune
TMSB15A	Immune
S100B	Immune
S100A13	Immune
S100A6	Immune
DEFB119	Immune
DEFB107A	Immune
DEFB105A	Immune
SERPIND1	Immune
DEFB129	Immune
DEFB127	Immune
S100P	Immune
S100A7	Immune
DEFB104A	Immune
DEFB126	Immune
DEFB106B	Immune
DEFB104B	Immune
DEFB107B	Immune
PGLYRP3	Immune
PGLYRP2	Immune
S100A10	Immune
S100A2	Immune
DEFB125	Immune
DEFB123	Immune
DEFB105B	Immune
DEFB132	Immune
BPIFB3	Immune
LCN12	Immune
PGLYRP4	Immune
S100A11	Immune
S100A5	Immune
S100A3	Immune
S100A1	Immune
DEFB128	Immune
DEFB108B	Immune
HTN1	Immune
LMBR1L	Immune
S100A7A	Immune
DEFB118	Immune
COLEC12	Immune
TMSB4Y	Immune
DEFB131A	Immune
DEFB134	Immune
DEFB130A	Immune
DEFB124	Immune
DEFB121	Immune
DEFB116	Immune
DEFB115	Immune
DEFB114	Immune
DEFB113	Immune
DEFB112	Immune
DEFB110	Immune
TMSB15B	Immune
DEFB133	Immune
S100Z	Immune
MAVS	Immune
TMSB4XP8	Immune
S100A14	Immune
LCN10	Immune
S100A16	Immune
DEFB136	Immune
DEFB135	Immune
DEFB117	Immune
ZC3HAV1L	Immune
S100A7L2	Immune
MBL3P	Immune
DEFB4B	Immune
BPIFB4	Immune
IFNAR1	Immune
AZU1	Immune
DEFB131B	Immune
DEFA1A3	Immune
LCN1P1	Immune
S100G	Immune
DEFA7P	Immune
DEFB130B	Immune
DEFB108F	Immune
DEFB131C	Immune
TCHHL1	Immune
TINAGL1	Immune
IFNGR1	Immune
SLC22A17	Immune
WFIKKN1	Immune
WFDC2	Immune
IL6	Immune
UMODL1	Immune
TGFB1	Immune
PF4V1	Immune
MMP9	Immune
ANOS1	Immune
TLR4	Immune
SPAG11B	Immune
A2M	Immune
NFKB1	Immune
APOBEC3G	Immune
FABP6	Immune
NOD2	Immune
MBL2	Immune
SFTPA1	Immune
RBP1	Immune
TLR2	Immune
SLC40A1	Immune
PLAU	Immune
IL1B	Immune
PAEP	Immune
HJV	Immune
MUC5AC	Immune
OBP2A	Immune
PLTP	Immune
MX1	Immune
DDX58	Immune
IFNL1	Immune
IRF3	Immune
SFTPA2	Immune
LPA	Immune
LBP	Immune
RBP4	Immune
NOX4	Immune
LTF	Immune
IFNB1	Immune
RBP5	Immune
FABP7	Immune
FABP5	Immune
FABP3	Immune
FABP2	Immune
FABP4	Immune
R3HDML	Immune
BPIFA3	Immune
BPIFB1	Immune
OASL	Immune
CRABP2	Immune
CRABP1	Immune
RBP7	Immune
DUOX1	Immune
OBP2B	Immune
RBP2	Immune
LCN15	Immune
CETP	Immune
FABP12	Immune
FABP9	Immune
BPIFA1	Immune
LCNL1	Immune
C8G	Immune
SPAG11A	Immune
PI15	Immune
NOX1	Immune
PMP2	Immune
APOD	Immune
ORM2	Immune
ORM1	Immune
TNF	Immune
CTSG	Immune
PRTN3	Immune
MAPK1	Immune
PML	Immune
AEN	Immune
CYBB	Immune
BPIFA2	Immune
ISG20	Immune
BCL3	Immune
ISG20L2	Immune
NOX5	Immune
NOX3	Immune
DUOX2	Immune
TLR3	Immune
TFRC	Immune
IFIH1	Immune
LRP1	Immune
TRIM5	Immune
GDF15	Immune
NEDD4	Immune
ADIPOQ	Immune
STAT3	Immune
STAT1	Immune
IFNL2	Immune
SOCS3	Immune
SEMG1	Immune
TNFSF10	Immune
CCL20	Immune
SOCS1	Immune
RNASEL	Immune
IRF1	Immune
IL15	Immune
APOBEC3F	Immune
PLAAT4	Immune
CD40	Immune
TLR7	Immune
PPIA	Immune
ZYX	Immune
NLRX1	Immune
PGC	Immune
VEGFA	Immune
IKBKE	Immune
ISG15	Immune
DHX58	Immune
TNFAIP3	Immune
TFR2	Immune
FCN2	Immune
MUC4	Immune
F2R	Immune
ELN	Immune
IL27	Immune
MAPT	Immune
LYZ	Immune
CCL5	Immune
LEP	Immune
CYLD	Immune
KLKB1	Immune
CST4	Immune
CSRP1	Immune
MAPK14	Immune
JUN	Immune
ITGAV	Immune
IRF5	Immune
CCR6	Immune
IL12B	Immune
TLR8	Immune
GNLY	Immune
CD81	Immune
EIF2AK2	Immune
APOM	Immune
CACYBP	Immune
NOD1	Immune
MAPK8	Immune
MAPK3	Immune
BST2	Immune
BPHL	Immune
GRN	Immune
NEWENTRY	Immune
PDGFRA	Immune
GNAI1	Immune
WNT5A	Immune
FURIN	Immune
ADAR	Immune
TYK2	Immune
TRAF3	Immune
TPT1	Immune
TPM2	Immune
NEO1	Immune
AHNAK	Immune
TLR1	Immune
PRDX2	Immune
MX2	Immune
FGF2	Immune
FGA	Immune
TCF7L2	Immune
F2RL1	Immune
MSR1	Immune
NFKBIZ	Immune
LMBR1	Immune
EPPIN	Immune
SRC	Immune
MPO	Immune
ELAVL1	Immune
ROBO3	Immune
SP1	Immune
SOD1	Immune
PDF	Immune
DLL4	Immune
ECD	Immune
SLC11A1	Immune
DMBT1	Immune
STING1	Immune
SKIV2L	Immune
SEMG2	Immune
DES	Immune
DAXX	Immune
TNFRSF10A	Immune
TNFRSF10B	Immune
EED	Immune
CCL4	Immune
LIMS1	Immune
APOBEC3H	Immune
TMPRSS6	Immune
SPINK5	Immune
MARCO	Immune
BECN1	Immune
TNFSF11	Immune
KNG1	Immune
CSK	Immune
KLRK1	Immune
KCNH2	Immune
JUND	Immune
JAK1	Immune
CLDN4	Immune
CCL28	Immune
RNASE3	Immune
RN7SL1	Immune
IRF7	Immune
IREB2	Immune
ILK	Immune
IL18	Immune
IL17A	Immune
LTB4R	Immune
APOBEC3A	Immune
MASP2	Immune
TRIM27	Immune
RELA	Immune
IL7R	Immune
IL1A	Immune
PTX3	Immune
IFNAR2	Immune
IFN1@	Immune
SYTL1	Immune
APOBEC3C	Immune
DDX17	Immune
HTR1A	Immune
SEPTIN7	Immune
CD40LG	Immune
CD14	Immune
MASP1	Immune
PROC	Immune
MAP2K2	Immune
MAP2K1	Immune
HRG	Immune
NDRG1	Immune
IRF9	Immune
TRIM22	Immune
LANCL1	Immune
PPP4C	Immune
HMGB1	Immune
RNASE7	Immune
ABCC4	Immune
HGF	Immune
HDAC1	Immune
IFNLR1	Immune
PLSCR1	Immune
BACH2	Immune
TANK	Immune
ARRB1	Immune
RSAD2	Immune
STAB2	Immune
TBK1	Immune
PDYN	Immune
PDGFRB	Immune
PDCD1	Immune
PCSK2	Immune
PCSK1	Immune
AQP9	Immune
FASLG	Immune
APOH	Immune
BIRC5	Immune
ANXA6	Immune
IL22	Immune
VTN	Immune
VIM	Immune
VCAM1	Immune
PRDX1	Immune
GFAP	Immune
GBP2	Immune
ALB	Immune
SLC29A3	Immune
OAS1	Immune
AGER	Immune
UNC93B1	Immune
TNFSF4	Immune
ACTG1	Immune
ACTA1	Immune
SERPINA3	Immune
CXCR1	Immune
CCL15	Immune
CCL14	Immune
CCL16	Immune
CCL19	Immune
CCL18	Immune
CCL17	Immune
CCL26	Immune
CCL22	Immune
CCR3	Immune
CCL4L1	Immune
ACKR2	Immune
CCR7	Immune
CCL27	Immune
CCR8	Immune
ACKR4	Immune
CCL2	Immune
CCL21	Immune
CCL7	Immune
CCL3	Immune
CCL11	Immune
CCR5	Immune
CCL23	Immune
CCL25	Immune
CCL3L3	Immune
CCL4L2	Immune
CCL3L1	Immune
CCR1	Immune
CCL24	Immune
XCL2	Immune
CXCR4	Immune
CXCR6	Immune
CCR4	Immune
TAFA5	Immune
TAFA3	Immune
TAFA4	Immune
TAFA1	Immune
TAFA2	Immune
CCL15-CCL14	Immune
PTK2B	Immune
IL4	Immune
CDH1	Immune
LTBP1	Immune
IL13	Immune
IL10	Immune
IL2	Immune
PPARG	Immune
FGR	Immune
CRP	Immune
JAK2	Immune
PTK2	Immune
PTGDR	Immune
CD86	Immune
HCK	Immune
VDR	Immune
OLR1	Immune
GRK2	Immune
TXK	Immune
RNASE2	Immune
CD79A	Immune
CD79B	Immune
LYN	Immune
SYK	Immune
BTK	Immune
BLNK	Immune
VAV3	Immune
VAV1	Immune
VAV2	Immune
RAC1	Immune
RAC2	Immune
RAC3	Immune
PPP3CA	Immune
PPP3CB	Immune
PPP3CC	Immune
CHP1	Immune
PPP3R1	Immune
PPP3R2	Immune
CHP2	Immune
NFAT5	Immune
NFATC1	Immune
NFATC2	Immune
NFATC3	Immune
NFATC4	Immune
HRAS	Immune
KRAS	Immune
NRAS	Immune
FOS	Immune
CARD11	Immune
BCL10	Immune
MALT1	Immune
CHUK	Immune
IKBKB	Immune
IKBKG	Immune
NFKBIA	Immune
NFKBIB	Immune
NFKBIE	Immune
CD19	Immune
CR2	Immune
PIK3R5	Immune
PIK3R1	Immune
PIK3R2	Immune
PIK3R3	Immune
AKT3	Immune
AKT1	Immune
AKT2	Immune
GSK3B	Immune
INPP5D	Immune
CD22	Immune
CD72	Immune
PTPN6	Immune
LILRB3	Immune
FCGR2B	Immune
RASGRP3	Immune
PRKCB	Immune
IFITM1	Immune
IGH	Immune
IGHA1	Immune
IGHA2	Immune
IGHD	Immune
IGHD1-1	Immune
IGHD1-14	Immune
IGHD1-20	Immune
IGHD1-26	Immune
IGHD1-7	Immune
IGHD2-15	Immune
IGHD2-2	Immune
IGHD2-21	Immune
IGHD2-8	Immune
IGHD3-10	Immune
IGHD3-16	Immune
IGHD3-22	Immune
IGHD3-3	Immune
IGHD3-9	Immune
IGHD4-11	Immune
IGHD4-17	Immune
IGHD4-23	Immune
IGHD4-4	Immune
IGHD5-12	Immune
IGHD5-18	Immune
IGHD5-24	Immune
IGHD5-5	Immune
IGHD6-13	Immune
IGHD6-19	Immune
IGHD6-25	Immune
IGHD6-6	Immune
IGHD7-27	Immune
IGHE	Immune
IGHG1	Immune
IGHG2	Immune
IGHG3	Immune
IGHG4	Immune
IGHJ1	Immune
IGHJ2	Immune
IGHJ3	Immune
IGHJ4	Immune
IGHJ5	Immune
IGHJ6	Immune
IGHM	Immune
IGHV1-18	Immune
IGHV1-2	Immune
IGHV1-24	Immune
IGHV1-3	Immune
IGHV1-45	Immune
IGHV1-46	Immune
IGHV1-58	Immune
IGHV1-69	Immune
IGHV1-8	Immune
IGHV1-38-4	Immune
IGHV1-69-2	Immune
IGHV2-26	Immune
IGHV2-5	Immune
IGHV2-70	Immune
IGHV3-11	Immune
IGHV3-13	Immune
IGHV3-15	Immune
IGHV3-16	Immune
IGHV3-20	Immune
IGHV3-21	Immune
IGHV3-23	Immune
IGHV3-30	Immune
IGHV3-30-3	Immune
IGHV3-30-5	Immune
IGHV3-33	Immune
IGHV3-35	Immune
IGHV3-38	Immune
IGHV3-43	Immune
IGHV3-48	Immune
IGHV3-49	Immune
IGHV3-53	Immune
IGHV3-64	Immune
IGHV3-66	Immune
IGHV3-7	Immune
IGHV3-72	Immune
IGHV3-73	Immune
IGHV3-74	Immune
IGHV3-9	Immune
IGHV3-38-3	Immune
IGHV3-69-1	Immune
IGHV4-28	Immune
IGHV4-30-1	Immune
IGHV4-30-2	Immune
IGHV4-30-4	Immune
IGHV4-31	Immune
IGHV4-34	Immune
IGHV4-39	Immune
IGHV4-4	Immune
IGHV4-59	Immune
IGHV4-61	Immune
IGHV4-38-2	Immune
IGHV5-51	Immune
IGHV5-10-1	Immune
IGHV6-1	Immune
IGHV7-4-1	Immune
IGHV7-81	Immune
IGK	Immune
IGKC	Immune
IGKDEL	Immune
IGKJ	Immune
IGKJ1	Immune
IGKJ2	Immune
IGKJ3	Immune
IGKJ4	Immune
IGKJ5	Immune
IGKV@	Immune
IGKV1-12	Immune
IGKV1-13	Immune
IGKV1-16	Immune
IGKV1-17	Immune
IGKV1-27	Immune
IGKV1-33	Immune
IGKV1-37	Immune
IGKV1-39	Immune
IGKV1-5	Immune
IGKV1-6	Immune
IGKV1-8	Immune
IGKV1-9	Immune
IGKV1D-12	Immune
IGKV1D-13	Immune
IGKV1D-16	Immune
IGKV1D-17	Immune
IGKV1D-33	Immune
IGKV1D-37	Immune
IGKV1D-39	Immune
IGKV1D-42	Immune
IGKV1D-43	Immune
IGKV1D-8	Immune
IGKV2-24	Immune
IGKV2-28	Immune
IGKV2-30	Immune
IGKV2-40	Immune
IGKV2D-24	Immune
IGKV2D-28	Immune
IGKV2D-29	Immune
IGKV2D-30	Immune
IGKV2D-40	Immune
IGKV3-11	Immune
IGKV3-15	Immune
IGKV3-20	Immune
IGKV3-7	Immune
IGKV3D-11	Immune
IGKV3D-15	Immune
IGKV3D-20	Immune
IGKV3D-7	Immune
IGKV4-1	Immune
IGKV5-2	Immune
IGKV6-21	Immune
IGKV6D-21	Immune
IGKV6D-41	Immune
IGL	Immune
IGLC1	Immune
IGLC2	Immune
IGLC3	Immune
IGLC6	Immune
IGLC7	Immune
IGLJ	Immune
IGLJ1	Immune
IGLJ2	Immune
IGLJ3	Immune
IGLJ4	Immune
IGLJ5	Immune
IGLJ6	Immune
IGLJ7	Immune
IGLV@	Immune
IGLV1-36	Immune
IGLV1-40	Immune
IGLV1-44	Immune
IGLV1-47	Immune
IGLV1-50	Immune
IGLV1-51	Immune
IGLV10-54	Immune
IGLV11-55	Immune
IGLV2-11	Immune
IGLV2-14	Immune
IGLV2-18	Immune
IGLV2-23	Immune
IGLV2-33	Immune
IGLV2-8	Immune
IGLV3-1	Immune
IGLV3-10	Immune
IGLV3-12	Immune
IGLV3-16	Immune
IGLV3-19	Immune
IGLV3-21	Immune
IGLV3-22	Immune
IGLV3-25	Immune
IGLV3-27	Immune
IGLV3-32	Immune
IGLV3-9	Immune
IGLV4-3	Immune
IGLV4-60	Immune
IGLV4-69	Immune
IGLV5-37	Immune
IGLV5-39	Immune
IGLV5-45	Immune
IGLV5-48	Immune
IGLV5-52	Immune
IGLV6-57	Immune
IGLV7-43	Immune
IGLV7-46	Immune
IGLV8-61	Immune
IGLV9-49	Immune
C3	Immune
C5	Immune
CCL3P1	Immune
CKLF	Immune
CMA1	Immune
CX3CL1	Immune
CXCL17	Immune
CCN1	Immune
EDN1	Immune
EDN2	Immune
EDN3	Immune
FGF10	Immune
LECT2	Immune
PPBPP1	Immune
PROK2	Immune
SAA1	Immune
SAA2	Immune
SBDS	Immune
SEMA3A	Immune
SEMA3B	Immune
SEMA3C	Immune
SEMA3D	Immune
SEMA3E	Immune
SEMA3F	Immune
SEMA3G	Immune
SEMA4A	Immune
SEMA4B	Immune
SEMA4C	Immune
SEMA4D	Immune
SEMA4F	Immune
SEMA4G	Immune
SEMA5A	Immune
SEMA5B	Immune
SEMA6A	Immune
SEMA6B	Immune
SEMA6C	Immune
SEMA6D	Immune
SEMA7A	Immune
SLIT1	Immune
SLIT2	Immune
TNC	Immune
C5AR1	Immune
CCR9	Immune
CCRL2	Immune
CMKLR1	Immune
CX3CR1	Immune
CXCR3	Immune
CXCR5	Immune
ACKR3	Immune
CYSLTR1	Immune
CYSLTR2	Immune
ACKR1	Immune
EDNRA	Immune
EDNRB	Immune
FPR1	Immune
FPR2	Immune
GPR17	Immune
GPR32	Immune
GPR33	Immune
PTGDR2	Immune
C5AR2	Immune
CXCR2	Immune
LTB4R2	Immune
PLAUR	Immune
PLXNA1	Immune
PLXNA2	Immune
PLXNA3	Immune
PLXNA4	Immune
PLXNB1	Immune
PLXNB2	Immune
PLXNB3	Immune
PLXNC1	Immune
PLXND1	Immune
PTAFR	Immune
ROBO1	Immune
ROBO2	Immune
RXFP3	Immune
XCR1	Immune
ADM	Immune
ADM2	Immune
AGRP	Immune
AGT	Immune
AMBN	Immune
AMELX	Immune
AMH	Immune
ANGPTL5	Immune
ANGPTL7	Immune
APLN	Immune
AREG	Immune
MANF	Immune
CDNF	Immune
ARTN	Immune
AVP	Immune
BDNF	Immune
BMP1	Immune
BMP10	Immune
BMP15	Immune
BMP2	Immune
BMP3	Immune
BMP4	Immune
BMP5	Immune
BMP6	Immune
BMP7	Immune
BMP8A	Immune
BMP8B	Immune
BTC	Immune
MYDGF	Immune
CALCA	Immune
CALCB	Immune
CCK	Immune
CD320	Immune
CD70	Immune
ADA2	Immune
CER1	Immune
CGA	Immune
CGB3	Immune
CGB1	Immune
CGB2	Immune
CGB5	Immune
CGB7	Immune
CGB8	Immune
CHGA	Immune
CHGB	Immune
CLCF1	Immune
CLEC11A	Immune
CMTM1	Immune
CMTM2	Immune
CMTM3	Immune
CMTM4	Immune
CMTM5	Immune
CMTM6	Immune
CMTM7	Immune
CMTM8	Immune
CNTF	Immune
CORT	Immune
CRH	Immune
CSF1	Immune
CSF2	Immune
CSF3	Immune
CSH1	Immune
CSH2	Immune
CSHL1	Immune
CSPG5	Immune
CTF1	Immune
CCN2	Immune
DKK1	Immune
EBI3	Immune
EGF	Immune
EPGN	Immune
EPO	Immune
EREG	Immune
ESM1	Immune
FAM3B	Immune
FAM3C	Immune
FAM3D	Immune
FGF1	Immune
FGF11	Immune
FGF12	Immune
FGF13	Immune
FGF14	Immune
FGF16	Immune
FGF17	Immune
FGF18	Immune
FGF19	Immune
FGF20	Immune
FGF21	Immune
FGF22	Immune
FGF23	Immune
FGF3	Immune
FGF4	Immune
FGF5	Immune
FGF6	Immune
FGF7	Immune
FGF8	Immune
FGF9	Immune
VEGFD	Immune
FIGNL2	Immune
FLT3LG	Immune
FSHB	Immune
GAL	Immune
GALP	Immune
GAST	Immune
GCG	Immune
GDF1	Immune
GDF10	Immune
GDF11	Immune
GDF2	Immune
GDF3	Immune
GDF5	Immune
GDF6	Immune
GDF7	Immune
GDF9	Immune
GDNF	Immune
GH1	Immune
GH2	Immune
GHRH	Immune
GHRL	Immune
GIP	Immune
GKN1	Immune
GMFB	Immune
GMFG	Immune
GNRH1	Immune
GNRH2	Immune
GPHA2	Immune
GPHB5	Immune
GREM1	Immune
GREM2	Immune
GRP	Immune
GUCA2A	Immune
HBEGF	Immune
HDGF	Immune
HDGFL3	Immune
IAPP	Immune
IFNE	Immune
IFNK	Immune
IFNW1	Immune
IGF1	Immune
IGF2	Immune
IL11	Immune
IL12A	Immune
IL16	Immune
IL17B	Immune
IL17C	Immune
IL17D	Immune
IL17F	Immune
IL19	Immune
IL1F10	Immune
IL36RN	Immune
IL36A	Immune
IL37	Immune
IL36B	Immune
IL36G	Immune
IL1RN	Immune
IL20	Immune
IL21	Immune
IL23A	Immune
IL24	Immune
IL25	Immune
IL26	Immune
IFNL3	Immune
IL3	Immune
IL31	Immune
IL32	Immune
IL33	Immune
IL34	Immune
IL5	Immune
IL6ST	Immune
IL7	Immune
IL9	Immune
INHA	Immune
INHBA	Immune
INHBB	Immune
INHBC	Immune
INHBE	Immune
INS	Immune
INS-IGF2	Immune
INSL3	Immune
INSL4	Immune
INSL5	Immune
INSL6	Immune
JAG1	Immune
JAG2	Immune
FGF7P6	Immune
FGF7P3	Immune
KITLG	Immune
KL	Immune
LACRT	Immune
LEFTY1	Immune
LEFTY2	Immune
LHB	Immune
LIF	Immune
LRSAM1	Immune
LTB	Immune
LTBP2	Immune
LTBP3	Immune
LTBP4	Immune
MDK	Immune
MIA	Immune
MLN	Immune
MSTN	Immune
NDP	Immune
NENF	Immune
NGF	Immune
NMB	Immune
NODAL	Immune
CCN3	Immune
NPFF	Immune
NPPA	Immune
NPPB	Immune
NPPC	Immune
NPY	Immune
NRG1	Immune
NRG2	Immune
NRG3	Immune
NRG4	Immune
NRTN	Immune
NTF3	Immune
NTF4	Immune
NTS	Immune
NUDT6	Immune
OGN	Immune
OSGIN1	Immune
OSM	Immune
OSTN	Immune
OXT	Immune
ENDOU	Immune
PDGFA	Immune
PDGFB	Immune
PDGFC	Immune
PDGFD	Immune
PDGFRL	Immune
PGF	Immune
PMCH	Immune
PNOC	Immune
POMC	Immune
PPBPP2	Immune
PPY	Immune
PRL	Immune
PRLH	Immune
PROK1	Immune
PSPN	Immune
PTH	Immune
PTH2	Immune
PTHLH	Immune
PTN	Immune
PYY	Immune
QRFP	Immune
RABEP1	Immune
RABEP2	Immune
REG1A	Immune
RETN	Immune
RETNLB	Immune
RLN1	Immune
RLN2	Immune
RLN3	Immune
SCG2	Immune
SCGB3A1	Immune
SCT	Immune
AIMP1	Immune
SECTM1	Immune
SLURP1	Immune
SPP1	Immune
SST	Immune
STC1	Immune
STC2	Immune
TAC1	Immune
TDGF1	Immune
TDGF1P3	Immune
TG	Immune
TGFA	Immune
TGFB2	Immune
TGFB3	Immune
THPO	Immune
TNFRSF11B	Immune
TNFSF12	Immune
TNFSF13	Immune
TNFSF13B	Immune
TNFSF14	Immune
TNFSF15	Immune
TNFSF18	Immune
TNFSF8	Immune
TNFSF9	Immune
TOR2A	Immune
TRH	Immune
TSHB	Immune
TSLP	Immune
TXLNA	Immune
UCN	Immune
UCN2	Immune
UCN3	Immune
UTS2	Immune
UTS2B	Immune
VEGFB	Immune
VEGFC	Immune
VGF	Immune
VIP	Immune
ACVR1B	Immune
ACVR1C	Immune
ACVR2A	Immune
ACVR2B	Immune
ACVRL1	Immune
ADCYAP1R1	Immune
ADIPOR1	Immune
ADIPOR2	Immune
ADRB1	Immune
ADRB2	Immune
AGTR1	Immune
AGTR2	Immune
AMHR2	Immune
ANGPT1	Immune
ANGPT4	Immune
ANGPTL1	Immune
ANGPTL2	Immune
ANGPTL3	Immune
ANGPTL4	Immune
ANGPTL6	Immune
APLNR	Immune
AR	Immune
AVPR1A	Immune
AVPR1B	Immune
AVPR2	Immune
BMPR1A	Immune
BMPR1B	Immune
BMPR2	Immune
BRD8	Immune
C3AR1	Immune
CALCR	Immune
CALCRL	Immune
CNTFR	Immune
CRHR1	Immune
CRHR2	Immune
CRIM1	Immune
CRLF1	Immune
CRLF2	Immune
CRLF3	Immune
CSF1R	Immune
CSF2RA	Immune
CSF2RB	Immune
CSF3R	Immune
EGFR	Immune
ENG	Immune
EPOR	Immune
ESR1	Immune
ESR2	Immune
ESRRA	Immune
ESRRB	Immune
ESRRG	Immune
FGFR1	Immune
FGFR2	Immune
FGFR3	Immune
FGFR4	Immune
FGFRL1	Immune
FLT1	Immune
FLT3	Immune
FLT4	Immune
FSHR	Immune
GALR2	Immune
GALR3	Immune
GCGR	Immune
GHR	Immune
GHRHR	Immune
GHSR	Immune
GIPR	Immune
GLP1R	Immune
GLP2R	Immune
GNRHR	Immune
GPER1	Immune
HNF4A	Immune
HNF4G	Immune
HTR3A	Immune
HTR3B	Immune
HTR3C	Immune
HTR3D	Immune
HTR3E	Immune
IFNGR2	Immune
IGF1R	Immune
IGF2R	Immune
IL10RA	Immune
IL10RB	Immune
IL11RA	Immune
IL12RB1	Immune
IL12RB2	Immune
IL13RA1	Immune
IL13RA2	Immune
IL15RA	Immune
IL2RB	Immune
IL17RA	Immune
IL17RB	Immune
IL17RC	Immune
IL17RD	Immune
IL17RE	Immune
IL18R1	Immune
IL18RAP	Immune
IL1R1	Immune
IL1R2	Immune
IL1RAP	Immune
IL1RL1	Immune
IL1RL2	Immune
IL20RA	Immune
IL20RB	Immune
IL21R	Immune
IL22RA1	Immune
IL22RA2	Immune
IL23R	Immune
IL27RA	Immune
IL2RA	Immune
IL2RG	Immune
IL31RA	Immune
IL3RA	Immune
IL4R	Immune
IL5RA	Immune
IL6R	Immune
IL9R	Immune
INSR	Immune
KDR	Immune
LEPR	Immune
LGR4	Immune
LGR5	Immune
LGR6	Immune
LHCGR	Immune
LIFR	Immune
LTBR	Immune
MC1R	Immune
MC2R	Immune
MC3R	Immune
MC4R	Immune
MCHR1	Immune
MCHR2	Immune
MET	Immune
MLNR	Immune
MPL	Immune
MTNR1A	Immune
MTNR1B	Immune
NGFR	Immune
NMBR	Immune
NPR3	Immune
NR0B1	Immune
NR0B2	Immune
NR1D1	Immune
NR1D2	Immune
NR1H2	Immune
NR1H3	Immune
NR1H4	Immune
NR1I2	Immune
NR1I3	Immune
NR2C1	Immune
NR2C2	Immune
NR2E1	Immune
NR2E3	Immune
NR2F1	Immune
NR2F2	Immune
NR2F6	Immune
NR3C1	Immune
NR3C2	Immune
NR4A1	Immune
NR4A2	Immune
NR4A3	Immune
NR5A1	Immune
NR5A2	Immune
NR6A1	Immune
NRP1	Immune
NRP2	Immune
OGFR	Immune
OPRD1	Immune
OPRK1	Immune
OPRL1	Immune
OPRM1	Immune
OSMR	Immune
OXTR	Immune
PGR	Immune
PGRMC2	Immune
PPARA	Immune
PPARD	Immune
PRLHR	Immune
PRLR	Immune
PTGER1	Immune
PTGER2	Immune
PTGER3	Immune
PTGER4	Immune
PTGFR	Immune
PTH1R	Immune
PTH2R	Immune
RARA	Immune
RARB	Immune
RARG	Immune
RORA	Immune
RORB	Immune
RORC	Immune
RXFP1	Immune
RXFP2	Immune
RXRA	Immune
RXRB	Immune
RXRG	Immune
S1PR1	Immune
S1PR2	Immune
SCTR	Immune
SDC1	Immune
SDC2	Immune
SDC3	Immune
SDC4	Immune
SORT1	Immune
SSTR1	Immune
SSTR2	Immune
SSTR5	Immune
ST2	Immune
TACR1	Immune
TEK	Immune
TGFBR1	Immune
TGFBR2	Immune
TGFBR3	Immune
THRA	Immune
THRB	Immune
TIE1	Immune
TNFRSF10C	Immune
TNFRSF10D	Immune
TNFRSF11A	Immune
TNFRSF12A	Immune
TNFRSF13B	Immune
TNFRSF13C	Immune
TNFRSF14	Immune
TNFRSF17	Immune
TNFRSF18	Immune
TNFRSF19	Immune
TNFRSF1A	Immune
TNFRSF1B	Immune
TNFRSF21	Immune
TNFRSF25	Immune
TNFRSF4	Immune
TNFRSF6B	Immune
TNFRSF8	Immune
TNFRSF9	Immune
TRHR	Immune
TSHR	Immune
TUBB3	Immune
VIPR1	Immune
VIPR2	Immune
PTPN11	Immune
ICAM2	Immune
ITGAL	Immune
ITGB2	Immune
PAK1	Immune
NCR2	Immune
TYROBP	Immune
LCK	Immune
FCGR3A	Immune
FCGR3B	Immune
NCR1	Immune
NCR3	Immune
CD247	Immune
ZAP70	Immune
LCP2	Immune
LAT	Immune
SH3BP2	Immune
FYN	Immune
SHC2	Immune
SHC4	Immune
SHC3	Immune
SHC1	Immune
GRB2	Immune
SOS1	Immune
SOS2	Immune
ARAF	Immune
BRAF	Immune
RAF1	Immune
HCST	Immune
CD48	Immune
CD244	Immune
PRKCA	Immune
PRKCG	Immune
SH2D1B	Immune
SH2D1A	Immune
FAS	Immune
GZMB	Immune
PRF1	Immune
CASP3	Immune
BID	Immune
CD3D	Immune
CD3E	Immune
CD3G	Immune
PTPRC	Immune
ITK	Immune
TEC	Immune
NCK1	Immune
NCK2	Immune
GRAP2	Immune
PAK2	Immune
PAK3	Immune
PAK4	Immune
PAK6	Immune
PAK5	Immune
RHOA	Immune
CDC42	Immune
CD28	Immune
ICOS	Immune
MAP3K8	Immune
MAP3K14	Immune
CTLA4	Immune
CBLC	Immune
CBL	Immune
CBLB	Immune
CDK4	Immune
RASGRP1	Immune
PDK1	Immune
PRKCQ	Immune
TRAC	Immune
TRAJ1	Immune
TRAJ2	Immune
TRAJ3	Immune
TRAJ4	Immune
TRAJ5	Immune
TRAJ6	Immune
TRAJ7	Immune
TRAJ8	Immune
TRAJ9	Immune
TRAJ10	Immune
TRAJ11	Immune
TRAJ12	Immune
TRAJ13	Immune
TRAJ14	Immune
TRAJ15	Immune
TRAJ16	Immune
TRAJ17	Immune
TRAJ18	Immune
TRAJ19	Immune
TRAJ20	Immune
TRAJ21	Immune
TRAJ22	Immune
TRAJ23	Immune
TRAJ24	Immune
TRAJ25	Immune
TRAJ26	Immune
TRAJ27	Immune
TRAJ28	Immune
TRAJ29	Immune
TRAJ30	Immune
TRAJ31	Immune
TRAJ32	Immune
TRAJ33	Immune
TRAJ34	Immune
TRAJ35	Immune
TRAJ36	Immune
TRAJ37	Immune
TRAJ38	Immune
TRAJ39	Immune
TRAJ40	Immune
TRAJ41	Immune
TRAJ42	Immune
TRAJ43	Immune
TRAJ44	Immune
TRAJ45	Immune
TRAJ46	Immune
TRAJ47	Immune
TRAJ48	Immune
TRAJ49	Immune
TRAJ50	Immune
TRAJ52	Immune
TRAJ53	Immune
TRAJ54	Immune
TRAJ56	Immune
TRAJ57	Immune
TRAJ58	Immune
TRAJ59	Immune
TRAJ61	Immune
TRAV1-1	Immune
TRAV1-2	Immune
TRAV2	Immune
TRAV3	Immune
TRAV4	Immune
TRAV5	Immune
TRAV7	Immune
TRAV8-1	Immune
TRAV8-2	Immune
TRAV8-3	Immune
TRAV8-4	Immune
TRAV8-6	Immune
TRAV8-7	Immune
TRAV9-1	Immune
TRAV9-2	Immune
TRAV10	Immune
TRAV12-1	Immune
TRAV12-2	Immune
TRAV12-3	Immune
TRAV13-1	Immune
TRAV13-2	Immune
TRAV14DV4	Immune
TRAV16	Immune
TRAV17	Immune
TRAV18	Immune
TRAV19	Immune
TRAV20	Immune
TRAV21	Immune
TRAV22	Immune
TRAV23DV6	Immune
TRAV24	Immune
TRAV25	Immune
TRAV26-1	Immune
TRAV26-2	Immune
TRAV27	Immune
TRAV29DV5	Immune
TRAV30	Immune
TRAV34	Immune
TRAV35	Immune
TRAV36DV7	Immune
TRAV38-1	Immune
TRAV38-2DV8	Immune
TRAV39	Immune
TRAV40	Immune
TRAV41	Immune
TRBC1	Immune
TRBC2	Immune
TRBD1	Immune
TRBD2	Immune
TRBJ1-1	Immune
TRBJ1-2	Immune
TRBJ1-3	Immune
TRBJ1-4	Immune
TRBJ1-5	Immune
TRBJ1-6	Immune
TRBJ2-1	Immune
TRBJ2-2	Immune
TRBJ2-3	Immune
TRBJ2-4	Immune
TRBJ2-5	Immune
TRBJ2-6	Immune
TRBJ2-7	Immune
TRBV2	Immune
TRBV3-1	Immune
TRBV4-1	Immune
TRBV4-2	Immune
TRBV4-3	Immune
TRBV5-1	Immune
TRBV5-4	Immune
TRBV5-5	Immune
TRBV5-6	Immune
TRBV5-7	Immune
TRBV5-8	Immune
TRBV6-1	Immune
TRBV6-2	Immune
TRBV6-3	Immune
TRBV6-4	Immune
TRBV6-5	Immune
TRBV6-6	Immune
TRBV6-7	Immune
TRBV6-8	Immune
TRBV6-9	Immune
TRBV7-2	Immune
TRBV7-3	Immune
TRBV7-4	Immune
TRBV7-6	Immune
TRBV7-7	Immune
TRBV7-8	Immune
TRBV7-9	Immune
TRBV9	Immune
TRBV10-1	Immune
TRBV10-2	Immune
TRBV10-3	Immune
TRBV11-1	Immune
TRBV11-2	Immune
TRBV11-3	Immune
TRBV12-3	Immune
TRBV12-4	Immune
TRBV12-5	Immune
TRBV13	Immune
TRBV14	Immune
TRBV15	Immune
TRBV16	Immune
TRBV17	Immune
TRBV18	Immune
TRBV19	Immune
TRBV20-1	Immune
TRBV24-1	Immune
TRBV25-1	Immune
TRBV27	Immune
TRBV28	Immune
TRBV29-1	Immune
TRBV30	Immune
TRDC	Immune
TRDD1	Immune
TRDD2	Immune
TRDD3	Immune
TRDJ1	Immune
TRDJ2	Immune
TRDJ3	Immune
TRDJ4	Immune
TRDV1	Immune
TRDV2	Immune
TRDV3	Immune
TRGV9	Immune
TRGV8	Immune
TRGV5	Immune
TRGV4	Immune
TRGV3	Immune
TRGV2	Immune
TRGJP2	Immune
TRGJP1	Immune
TRGJP	Immune
TRGJ2	Immune
TRGJ1	Immune
TRGC2	Immune
TRGC1	Immune
TRAV6	Immune
PTGDS	Immune/Metabolism
IDO1	Immune/Metabolism
CHIT1	Immune/Metabolism
PLA2G2A	Immune/Metabolism
NOS2	Immune/Metabolism
TK2	Immune/Metabolism
TKFC	Immune/Metabolism
DCK	Immune/Metabolism
LALBA	Immune/Metabolism
PTGS2	Immune/Metabolism
HMOX1	Immune/Metabolism
PIK3CG	Immune/Metabolism
NOS1	Immune/Metabolism
MIF	Immune/Metabolism
PIK3CA	Immune/Metabolism
PIK3CB	Immune/Metabolism
PIK3CD	Immune/Metabolism
PLCG2	Immune/Metabolism
TYMP	Immune/Metabolism
ARG2	Immune/Metabolism
ACO1	Immune/Metabolism
CAT	Immune/Metabolism
GPI	Immune/Metabolism
NAMPT	Immune/Metabolism
NPR1	Immune/Metabolism
PLCG1	Immune/Metabolism
AACS	Metabolism
AADAT	Metabolism
AANAT	Metabolism
ABAT	Metabolism
AC005759.1	Metabolism
AC020613.1	Metabolism
AC139530.1	Metabolism
ACAA1	Metabolism
ACAA2	Metabolism
ACACA	Metabolism
ACACB	Metabolism
ACADL	Metabolism
ACADM	Metabolism
ACADS	Metabolism
ACADSB	Metabolism
ACADVL	Metabolism
ACAT1	Metabolism
ACAT2	Metabolism
ACER1	Metabolism
ACER2	Metabolism
ACER3	Metabolism
ACHE	Metabolism
ACMSD	Metabolism
ACO2	Metabolism
ACOT12	Metabolism
ACOX1	Metabolism
ACOX3	Metabolism
ACP1	Metabolism
ACP2	Metabolism
ACP4	Metabolism
ACP5	Metabolism
ACP6	Metabolism
ACPP	Metabolism
ACSL1	Metabolism
ACSL3	Metabolism
ACSL4	Metabolism
ACSL5	Metabolism
ACSL6	Metabolism
ACSM1	Metabolism
ACSM2A	Metabolism
ACSM3	Metabolism
ACSM4	Metabolism
ACSM5	Metabolism
ACSS1	Metabolism
ACSS2	Metabolism
ACSS3	Metabolism
ACY1	Metabolism
ACY3	Metabolism
ACYP1	Metabolism
ACYP2	Metabolism
ADA	Metabolism
ADCY1	Metabolism
ADCY10	Metabolism
ADCY2	Metabolism
ADCY3	Metabolism
ADCY4	Metabolism
ADCY5	Metabolism
ADCY6	Metabolism
ADCY7	Metabolism
ADCY8	Metabolism
ADCY9	Metabolism
ADH1A	Metabolism
ADH1B	Metabolism
ADH1C	Metabolism
ADH4	Metabolism
ADH5	Metabolism
ADH6	Metabolism
ADH7	Metabolism
ADI1	Metabolism
ADK	Metabolism
ADO	Metabolism
ADPRM	Metabolism
ADSL	Metabolism
ADSS	Metabolism
ADSSL1	Metabolism
AFMID	Metabolism
AGK	Metabolism
AGL	Metabolism
AGMAT	Metabolism
AGPAT1	Metabolism
AGPAT2	Metabolism
AGPAT3	Metabolism
AGPAT4	Metabolism
AGPS	Metabolism
AGXT	Metabolism
AGXT2	Metabolism
AHCY	Metabolism
AHCYL1	Metabolism
AHCYL2	Metabolism
AK1	Metabolism
AK2	Metabolism
AK3	Metabolism
AK4	Metabolism
AK5	Metabolism
AK7	Metabolism
AKR1A1	Metabolism
AKR1B1	Metabolism
AKR1B10	Metabolism
AKR1C1	Metabolism
AKR1C2	Metabolism
AKR1C3	Metabolism
AKR1C4	Metabolism
ALAD	Metabolism
ALAS1	Metabolism
ALAS2	Metabolism
ALDH18A1	Metabolism
ALDH1A1	Metabolism
ALDH1A2	Metabolism
ALDH1A3	Metabolism
ALDH1B1	Metabolism
ALDH2	Metabolism
ALDH3A1	Metabolism
ALDH3A2	Metabolism
ALDH3B1	Metabolism
ALDH3B2	Metabolism
ALDH4A1	Metabolism
ALDH5A1	Metabolism
ALDH6A1	Metabolism
ALDH7A1	Metabolism
ALDH9A1	Metabolism
ALDOA	Metabolism
ALDOB	Metabolism
ALDOC	Metabolism
ALLC	Metabolism
ALOX12	Metabolism
ALOX12B	Metabolism
ALOX15	Metabolism
ALOX15B	Metabolism
ALOX5	Metabolism
AMD1	Metabolism
AMDHD1	Metabolism
AMDHD2	Metabolism
AMPD1	Metabolism
AMPD2	Metabolism
AMPD3	Metabolism
AMT	Metabolism
AMY1A	Metabolism
AMY1B	Metabolism
AMY1C	Metabolism
AMY2A	Metabolism
AMY2B	Metabolism
ANPEP	Metabolism
AOC1	Metabolism
AOC2	Metabolism
AOC3	Metabolism
AOX1	Metabolism
APIP	Metabolism
APRT	Metabolism
ARG1	Metabolism
ARSA	Metabolism
ASAH1	Metabolism
ASAH2	Metabolism
ASL	Metabolism
ASMT	Metabolism
ASNS	Metabolism
ASPA	Metabolism
ASS1	Metabolism
ATIC	Metabolism
AWAT2	Metabolism
AZIN2	Metabolism
B4GALT1	Metabolism
B4GALT2	Metabolism
B4GALT6	Metabolism
BAAT	Metabolism
BCO1	Metabolism
BDH1	Metabolism
BDH2	Metabolism
BHMT	Metabolism
BLVRA	Metabolism
BLVRB	Metabolism
BPNT1	Metabolism
BST1	Metabolism
BUD23	Metabolism
CA1	Metabolism
CA12	Metabolism
CA13	Metabolism
CA14	Metabolism
CA2	Metabolism
CA3	Metabolism
CA4	Metabolism
CA5A	Metabolism
CA5B	Metabolism
CA6	Metabolism
CA7	Metabolism
CA8	Metabolism
CA9	Metabolism
CAD	Metabolism
CANT1	Metabolism
CBR1	Metabolism
CBR3	Metabolism
CBS	Metabolism
CD38	Metabolism
CDA	Metabolism
CDIPT	Metabolism
CDO1	Metabolism
CDS1	Metabolism
CDS2	Metabolism
CEL	Metabolism
CERK	Metabolism
CES1	Metabolism
CES2	Metabolism
CES5A	Metabolism
CHAT	Metabolism
CHDH	Metabolism
CHIA	Metabolism
[truncated: 717 more rows]

## Sheet: Table S4
Table S4: 546 differentially expression genes (DEGs) identified based on the IMRGs.
gene	conMean	treatMean	logFC	pValue	fdr
CLEC4M	5.50931	0.149448	-5.20415	2.57e-30	1.82e-27
FCN2	42.7175	2.02804	-4.39667	5.64e-29	1e-26
MARCO	36.1503	1.84271	-4.2941	9.04e-28	5.57e-26
GDF2	6.78023	0.35949	-4.23731	1.12e-32	1.58e-29
INS-IGF2	2.66257	0.211894	-3.65141	5.02e-30	2.37e-27
COLEC10	12.3082	1.15169	-3.4178	1.27e-28	1.5e-26
CYP26A1	6.5695	0.658809	-3.31785	1.48e-21	1.24e-20
HAMP	148.253	15.9674	-3.21486	6.51e-25	1.28e-23
CYP2C19	3.08534	0.382142	-3.01325	3.19e-17	1.38e-16
VIPR1	3.06922	0.402004	-2.93259	3.31e-28	2.68e-26
CXCL14	15.118	2.26107	-2.74119	1.09e-26	4.84e-25
CYP1A2	162.061	24.7981	-2.70823	4.83e-24	6.65e-23
CNDP1	6.56075	1.02443	-2.67904	1.45e-22	1.44e-21
PTH1R	6.83668	1.128	-2.59953	1.59e-27	9.04e-26
DBH	10.7885	1.80472	-2.57965	1.78e-24	2.91e-23
FOS	113.2	21.1632	-2.41925	6.68e-21	4.85e-20
ANGPTL6	7.50158	1.40706	-2.41451	3.51e-29	7.11e-27
NAT2	25.5214	4.83393	-2.40044	1.2e-25	3.04e-24
CCL23	2.00939	0.392366	-2.35648	4.04e-24	5.72e-23
CETP	12.7963	2.6997	-2.24486	2.59e-22	2.43e-21
LIFR	4.36434	0.958637	-2.18671	4.79e-25	9.83e-24
AADAT	11.0373	2.43165	-2.18237	7.44e-26	1.99e-24
CYP2C8	449.462	100.575	-2.15993	6.04e-26	1.68e-24
CYP2B6	126.864	29.2444	-2.11705	1.14e-20	7.84e-20
CXCL12	30.4835	7.35533	-2.05117	1.08e-24	1.97e-23
LCAT	68.1154	16.8234	-2.01752	2.17e-26	8.31e-25
INMT	9.65272	2.5074	-1.94474	7.33e-21	5.25e-20
ESR1	2.14305	0.557843	-1.94173	1.04e-22	1.06e-21
SAA2	535.161	147.055	-1.86361	1.92e-06	3.19e-06
GHR	27.2009	7.55187	-1.84875	1.52e-21	1.27e-20
ADH4	804.751	228.026	-1.81934	8.53e-21	5.95e-20
AVPR1A	12.8971	3.66519	-1.81508	2.83e-15	1.02e-14
LPA	12.5377	3.59224	-1.80332	2.38e-22	2.25e-21
HAO2	86.8434	25.3486	-1.77651	1.58e-20	1.04e-19
TSLP	1.37249	0.400758	-1.77599	1.59e-20	1.04e-19
UROC1	40.8458	11.9625	-1.77166	3.22e-19	1.81e-18
NNMT	469.383	140.667	-1.73849	1.15e-17	5.27e-17
GBA3	29.656	9.09084	-1.70584	2.15e-20	1.39e-19
CYP4A11	233.062	72.5975	-1.68272	1.82e-24	2.91e-23
SOCS3	40.4774	12.8384	-1.65666	4e-10	9.16e-10
PCK1	310.9	98.7008	-1.65532	1.33e-19	7.91e-19
NR4A3	1.69537	0.540166	-1.65012	2.23e-13	6.96e-13
GYS2	38.5894	12.5541	-1.62004	4.34e-21	3.23e-20
CYP4A22	60.5278	19.749	-1.61582	1.17e-20	7.99e-20
SAA1	3680.82	1220.68	-1.59235	2.16e-06	3.59e-06
SCGB3A1	1.21821	0.413664	-1.55823	2.34e-09	5.03e-09
IL1RN	42.1808	14.7112	-1.51967	2.19e-11	5.62e-11
NR4A1	9.32936	3.26131	-1.51633	3.37e-14	1.12e-13
FBP1	394.353	138.913	-1.5053	4.76e-21	3.53e-20
RDH16	121.454	43.3529	-1.48621	1.45e-19	8.55e-19
GSTZ1	11.8196	4.28754	-1.46296	2.84e-21	2.18e-20
ACSM3	8.26917	3.08038	-1.42463	3.51e-21	2.66e-20
GLS2	4.77871	1.7868	-1.41924	1.24e-15	4.63e-15
HGF	2.77515	1.06262	-1.38493	3.52e-20	2.23e-19
IGHA1	243.623	95.0472	-1.35793	6.21e-14	2.01e-13
CCL14	2.07585	0.810328	-1.35713	1.41e-19	8.34e-19
CCN1	52.803	20.6621	-1.35363	1.35e-14	4.61e-14
NGFR	6.55944	2.59794	-1.33621	8.26e-18	3.86e-17
ACSM5	50.4664	20.2235	-1.31929	2.44e-17	1.06e-16
ORM1	6110.26	2473.74	-1.30454	3.46e-14	1.14e-13
IL1RAP	6.72884	2.74842	-1.29176	3.91e-16	1.53e-15
UGT2B7	279.78	115.098	-1.28143	6.96e-18	3.3e-17
KMO	8.11238	3.33842	-1.28096	8.62e-18	4.02e-17
CYP2C9	287.583	118.382	-1.28053	2.02e-17	8.91e-17
NRG1	1.11742	0.460111	-1.28012	5.44e-12	1.47e-11
MBL2	53.5533	22.1774	-1.27189	7.42e-14	2.38e-13
ALB	34010.4	14088.9	-1.27141	6.53e-21	4.77e-20
AOC1	1.79818	0.745771	-1.26973	0.00102794	0.00137673
TDO2	85.23	35.608	-1.25916	2.05e-15	7.47e-15
ASPA	1.22229	0.511516	-1.25673	1.83e-17	8.2e-17
ADH1B	527.994	221.134	-1.2556	3.38e-17	1.45e-16
AGXT2	21.6818	9.08926	-1.25425	2.47e-18	1.23e-17
CD4	24.2738	10.1924	-1.2519	1.84e-18	9.34e-18
NR4A2	4.9944	2.10619	-1.24568	1.64e-10	3.94e-10
MAT1A	492.372	208.75	-1.23797	2.22e-21	1.76e-20
ADH1A	388.21	164.851	-1.23568	5.65e-17	2.38e-16
IGLV8-61	22.8269	9.80187	-1.21961	6.59e-10	1.48e-09
ACSL1	181.093	77.8892	-1.21723	8.8e-18	4.09e-17
DHODH	15.8054	6.79844	-1.21715	4.99e-16	1.93e-15
ASS1	584.625	252.842	-1.20928	1.11e-18	5.81e-18
ALDH6A1	64.3841	28.4973	-1.17588	9.37e-20	5.67e-19
FPR1	2.15173	0.952986	-1.17497	2.27e-12	6.31e-12
ACADS	72.1009	32.0587	-1.1693	9.35e-22	8.03e-21
IGHA2	22.4478	10.0871	-1.15407	9.79e-11	2.39e-10
CYP3A4	765.779	344.38	-1.15293	1.69e-15	6.24e-15
ACADSB	72.1887	32.7757	-1.13915	1.46e-18	7.48e-18
ALDH2	154.926	71.3477	-1.11864	1.47e-22	1.44e-21
FCGR2B	1.75034	0.811006	-1.10985	1.3e-18	6.68e-18
UGT2B10	198.552	92.809	-1.09718	9.18e-13	2.64e-12
KLKB1	57.6342	27.419	-1.07175	5.73e-18	2.74e-17
BHMT	188.56	89.7137	-1.07162	2.19e-13	6.85e-13
SGMS2	3.766	1.8026	-1.06295	1.68e-05	2.61e-05
AZGP1	565.98	270.997	-1.06248	2.14e-18	1.07e-17
ORM2	1795.22	861.94	-1.0585	2.57e-15	9.28e-15
GPD1	36.754	17.6985	-1.05427	4.63e-13	1.4e-12
DMGDH	31.7591	15.4793	-1.03683	5.46e-16	2.1e-15
MASP1	15.896	7.75589	-1.0353	8.75e-20	5.32e-19
CYP4F2	60.3235	29.4684	-1.03355	6.21e-15	2.17e-14
ADH1C	476.144	233.436	-1.02837	1.14e-12	3.24e-12
PDE7B	0.930008	0.45669	-1.02603	1.31e-15	4.85e-15
PLPP3	35.3994	17.4303	-1.02212	3.08e-17	1.33e-16
THBS1	24.2153	11.9694	-1.01657	1.49e-09	3.26e-09
ABAT	53.9553	26.7336	-1.01311	3.57e-16	1.4e-15
OXT	4.63121	2.29837	-1.01078	4.71e-14	1.54e-13
CD1D	5.08073	2.52613	-1.00811	3.35e-15	1.2e-14
CSF2RA	0.480583	0.962634	1.0022	0.0104991	0.0128252
CCL8	0.466386	0.937701	1.0076	0.00037029	0.000510907
HK1	1.75653	3.53285	1.0081	0.00499811	0.00627309
AIMP1	6.12938	12.3548	1.01126	4.75e-24	6.6e-23
CASP3	4.18601	8.44081	1.01181	1.98e-17	8.75e-17
GSTM2	0.271785	0.548346	1.01262	0.000818116	0.00110197
GNAI1	3.58667	7.24654	1.01465	1.36e-08	2.67e-08
CALR	254.099	514.216	1.01699	1.05e-19	6.3e-19
PIP4K2C	4.43018	8.97325	1.01826	9.69e-18	4.47e-17
CERK	5.53242	11.2231	1.02049	1.28e-14	4.4e-14
GPI	20.788	42.1997	1.02148	1.93e-16	7.79e-16
GMFB	2.50818	5.09786	1.02325	1.61e-16	6.53e-16
IL11RA	2.18557	4.44363	1.02373	3.34e-13	1.03e-12
TYMP	15.6598	31.8391	1.02374	1.52e-06	2.55e-06
HDAC1	9.67253	19.6969	1.026	6.77e-19	3.66e-18
ADAR	16.4329	33.4808	1.02675	4.15e-18	2.01e-17
HSPA2	0.831252	1.69369	1.02681	5.1e-07	8.89e-07
NADSYN1	1.32031	2.69037	1.02693	1.07e-21	9.09e-21
FLT1	1.4138	2.88185	1.02742	2.78e-10	6.5e-10
POLR2J	16.0701	32.7611	1.0276	2.75e-19	1.58e-18
NOD1	0.325471	0.663693	1.02799	4.82e-14	1.57e-13
TYK2	4.67596	9.53731	1.02832	2.85e-23	3.31e-22
PPAT	0.86382	1.76565	1.0314	3.59e-13	1.11e-12
HEXB	14.8589	30.4863	1.03684	3.86e-21	2.91e-20
POLR2L	45.7743	93.9707	1.03767	3.18e-19	1.8e-18
BUD23	4.07411	8.36907	1.03858	1.3e-25	3.13e-24
VIM	24.9113	51.2149	1.03976	1.08e-08	2.16e-08
PPARD	3.89903	8.03016	1.04231	1.51e-11	3.93e-11
FTH1	139.099	286.486	1.04235	8.93e-17	3.66e-16
PLPP1	14.9912	30.8774	1.04244	9.08e-10	2.03e-09
SYTL1	0.301315	0.620933	1.04317	0.00255056	0.00330059
HSPA1L	0.341739	0.70484	1.0444	1.89e-13	5.96e-13
NRAS	5.76946	11.9025	1.04476	7.64e-17	3.14e-16
POLR3A	1.14831	2.37279	1.04707	7.34e-23	7.59e-22
MYDGF	40.0807	82.9469	1.04928	4.46e-22	4.05e-21
SEMA6B	1.14532	2.37538	1.0524	8.41e-12	2.25e-11
GNPDA2	0.319323	0.662431	1.05276	1.31e-10	3.17e-10
GMPPA	5.56356	11.5659	1.05579	1.45e-24	2.45e-23
PDE6D	2.14168	4.45248	1.05586	5.61e-23	5.97e-22
FADS2	9.64211	20.0576	1.05673	0.0111863	0.0136177
HSP90AA1	68.1895	141.95	1.05776	6.55e-19	3.57e-18
POLR1C	3.35005	6.97879	1.05879	2.33e-21	1.83e-20
PIP5K1A	3.47426	7.24462	1.06021	1.21e-14	4.17e-14
S100A13	6.92204	14.4363	1.06044	4.62e-05	6.91e-05
LCN12	1.36904	2.85558	1.06061	1.64e-10	3.94e-10
PML	1.50235	3.13655	1.06196	9.29e-18	4.3e-17
RARG	0.609254	1.2738	1.06402	1.02e-07	1.88e-07
CIITA	0.380109	0.798406	1.07071	1.61e-05	2.5e-05
HEXA	3.18902	6.69899	1.07083	1.23e-18	6.35e-18
HSPA5	110.195	231.575	1.07142	1.04e-19	6.25e-19
GMDS	3.66598	7.7145	1.07338	3.91e-10	8.99e-10
RABEP2	1.66153	3.49819	1.0741	6.14e-17	2.57e-16
ZYX	18.8067	39.7236	1.07875	8.78e-13	2.53e-12
NME7	0.643527	1.36227	1.08194	4.98e-17	2.1e-16
ALDH18A1	7.39243	15.683	1.08508	4.28e-15	1.51e-14
ENOPH1	5.50487	11.7249	1.09079	2.78e-21	2.14e-20
AMPD3	0.254917	0.543059	1.09108	7.02e-05	0.000103242
LANCL1	3.90134	8.32504	1.09349	1.02e-17	4.7e-17
HMBS	2.84493	6.07767	1.09513	4.39e-23	4.74e-22
NT5C3A	1.95484	4.18945	1.09971	2.24e-17	9.84e-17
CANX	60.5452	129.987	1.10229	2e-21	1.59e-20
PDK1	0.517167	1.11061	1.10265	3.65e-08	6.91e-08
CALCRL	1.33513	2.87868	1.10842	1.12e-05	1.77e-05
EDNRA	0.458486	0.990257	1.11092	0.000584406	0.000790929
POLR2H	5.75387	12.479	1.1169	1.04e-22	1.06e-21
GUK1	19.8499	43.0514	1.11693	8.6e-22	7.47e-21
ENPP2	4.15292	9.06023	1.12542	9.16e-05	0.000133397
IL22RA1	2.74211	6.01331	1.13287	0.00114112	0.00151827
NFKBIE	3.93031	8.62524	1.13392	3.31e-10	7.65e-10
PAK4	2.83753	6.25275	1.13985	1.88e-18	9.48e-18
ADSL	3.823	8.44466	1.14333	6.03e-24	8.06e-23
GYS1	1.95483	4.32724	1.1464	3.57e-18	1.74e-17
PSMD2	12.8255	28.4051	1.14713	1.11e-24	1.97e-23
POLR3K	2.48922	5.51821	1.14851	2.44e-21	1.9e-20
SKIV2L	5.1979	11.539	1.15052	3.21e-25	7.01e-24
B4GALT6	0.297784	0.661726	1.15197	2.51e-07	4.47e-07
APIP	1.64062	3.66113	1.15805	3.3e-22	3.04e-21
CCL15	5.27179	11.7892	1.1611	7.47e-13	2.17e-12
POLR3F	1.29086	2.89067	1.16307	2.94e-25	6.5e-24
HLA-G	1.26228	2.82808	1.16379	1.18e-07	2.15e-07
NAA80	1.86636	4.18741	1.16583	1.23e-18	6.35e-18
CD3D	2.36163	5.29924	1.166	0.0037398	0.00475699
SEM1	5.15672	11.5902	1.16838	6.38e-22	5.62e-21
PSME3	6.09984	13.7166	1.16909	7.1e-24	9.4e-23
GMPPB	1.87041	4.20879	1.17005	8.29e-23	8.51e-22
RELB	3.75791	8.46013	1.17075	1.19e-11	3.16e-11
IL17RB	8.62519	19.4855	1.17577	1.07e-07	1.95e-07
HLA-F	10.5699	23.8791	1.17578	1.95e-08	3.8e-08
NEU3	0.572363	1.29423	1.1771	1.28e-17	5.81e-17
TRIM27	4.21451	9.53954	1.17855	2.3e-25	5.25e-24
RXRB	5.16857	11.7008	1.17877	1.28e-25	3.13e-24
UCKL1	4.90523	11.1266	1.18162	1.8e-23	2.2e-22
DEGS1	7.60895	17.2709	1.18258	6.59e-18	3.14e-17
POLR3G	0.274111	0.623002	1.18448	3.97e-13	1.21e-12
GDF11	0.274561	0.624861	1.18641	0.0250464	0.0295756
CXCR3	0.473737	1.08047	1.1895	2.78e-05	4.24e-05
TRAF3	0.82088	1.8777	1.19373	8.77e-16	3.3e-15
LTB4R	0.673689	1.54511	1.19756	4e-10	9.16e-10
NPR2	2.59786	5.96066	1.19815	0.000471399	0.000644139
GGCT	7.39067	16.9797	1.20003	1.92e-23	2.33e-22
MTMR2	0.825415	1.90237	1.20461	2.99e-11	7.52e-11
PSMD14	2.98111	6.87376	1.20525	1.99e-24	3.1e-23
ADCY4	0.314709	0.726227	1.2064	6.53e-13	1.93e-12
PPARG	2.18644	5.05185	1.20823	6.56e-11	1.63e-10
GRN	43.1945	99.8904	1.2095	9.8e-21	6.78e-20
SYNJ2	1.00822	2.33407	1.21104	8.08e-10	1.81e-09
PTGES2	7.21658	16.7167	1.21191	8.1e-22	7.09e-21
AMY2B	0.407576	0.944786	1.21292	3.39e-06	5.55e-06
GPD2	0.76499	1.77479	1.21413	1.94e-12	5.41e-12
PLA2G7	1.73344	4.02391	1.21496	0.000584406	0.000790929
AMDHD2	2.03174	4.73032	1.21922	1.28e-20	8.59e-20
NR2C2	0.656027	1.52813	1.21994	2.68e-12	7.41e-12
IL27RA	1.05277	2.45346	1.22063	3.5e-09	7.33e-09
AKR1C1	27.5296	64.1935	1.22145	0.000384398	0.000529856
ENTPD1	0.634466	1.48168	1.22362	2.79e-19	1.59e-18
IL2RG	3.44785	8.05418	1.22404	0.0170474	0.020454
HSPA4	10.4094	24.421	1.23024	4.84e-26	1.52e-24
NUDT2	7.28608	17.121	1.23256	4.35e-19	2.41e-18
SMPD2	1.62739	3.82933	1.23453	1.2e-19	7.18e-19
PLCB3	1.63426	3.84668	1.23498	1.86e-21	1.49e-20
THRA	1.32118	3.11684	1.23826	3.46e-16	1.36e-15
PFAS	1.15374	2.72541	1.24016	5.61e-19	3.08e-18
PIP4K2B	3.30159	7.81101	1.24235	1.56e-23	1.92e-22
NT5C	5.03592	11.9164	1.24262	8.44e-19	4.52e-18
IRF5	1.17104	2.77618	1.24531	4.35e-17	1.85e-16
POLR2G	8.5867	20.3655	1.24595	3.97e-26	1.31e-24
TAP2	1.87661	4.45385	1.24692	8.17e-16	3.11e-15
MBOAT7	4.30759	10.2285	1.24764	2.35e-24	3.58e-23
ISG20L2	2.85381	6.79038	1.2506	1.85e-24	2.91e-23
NME6	1.05043	2.501	1.25153	3.81e-27	1.93e-25
INPP5E	1.35349	3.22535	1.25277	1.93e-19	1.13e-18
SMPD4	2.28095	5.43784	1.2534	2.14e-22	2.05e-21
EED	0.707357	1.68883	1.25552	1.1e-24	1.97e-23
AGER	0.526634	1.25773	1.25595	1.99e-15	7.29e-15
AP3B1	2.0667	4.9461	1.25896	2.8e-24	4.22e-23
PAPSS1	2.28088	5.46602	1.2609	7.56e-17	3.11e-16
PAK1	2.06328	4.95636	1.26434	2.19e-15	7.99e-15
ATIC	7.75802	18.6946	1.26886	1.56e-23	1.92e-22
GMPS	2.12571	5.12588	1.26985	3.78e-23	4.22e-22
ALDH3B1	1.04183	2.51889	1.27366	1.4e-06	2.36e-06
CMTM3	2.21746	5.37288	1.27679	1.35e-07	2.44e-07
PIK3R3	0.702703	1.70745	1.28085	1.9e-18	9.55e-18
DAXX	6.12384	14.8965	1.28246	1.47e-24	2.45e-23
POLR3C	2.99793	7.30484	1.28489	1.45e-22	1.44e-21
NME3	9.1914	22.4255	1.28679	6.38e-22	5.62e-21
POLD3	0.842582	2.0642	1.2927	2.33e-19	1.34e-18
UGT1A6	2.95526	7.24139	1.29298	0.00698006	0.00863821
PSMC4	17.8675	43.7985	1.29355	1.27e-28	1.5e-26
NCK2	3.23387	7.94392	1.29659	0.00309345	0.00398855
ACP6	0.716044	1.76132	1.29854	2.41e-20	1.54e-19
PPIA	28.5555	70.3598	1.30098	9.81e-28	5.79e-26
MIF	18.5365	45.6984	1.30177	2.78e-13	8.63e-13
TGFB1	5.16701	12.7544	1.3036	0.00251971	0.00326365
DGKD	0.771715	1.90513	1.30375	4.07e-19	2.27e-18
IL32	51.8295	127.997	1.30427	2.19e-07	3.92e-07
INPPL1	4.00732	9.91728	1.30731	4.82e-21	3.56e-20
SECTM1	2.41908	6.0066	1.31209	9.9e-06	1.56e-05
ITPA	8.35693	20.7626	1.31294	2.62e-22	2.45e-21
VEGFB	12.0669	30.0895	1.3182	5.3e-05	7.87e-05
MAP2K2	9.28392	23.1557	1.31856	3.14e-26	1.15e-24
AGPAT1	8.15079	20.351	1.32009	2.02e-24	3.11e-23
ACVRL1	1.05007	2.62503	1.32185	2.58e-18	1.28e-17
NENF	23.1358	57.8546	1.32231	5.37e-20	3.31e-19
GPX2	106.985	267.704	1.32323	0.0100979	0.0123564
LCMT1	2.30802	5.77809	1.32394	5.58e-25	1.13e-23
PTDSS2	1.66233	4.16443	1.32491	2.15e-23	2.56e-22
NFYA	2.44079	6.13755	1.33031	5.49e-19	3.03e-18
HLA-DMA	10.1212	25.462	1.33097	4.11e-05	6.17e-05
HSPA1B	12.0673	30.3659	1.33135	4.69e-08	8.79e-08
BRD8	1.78726	4.49916	1.33191	1.85e-24	2.91e-23
TNFRSF21	3.95179	9.95383	1.33274	0.000119117	0.000171708
PLXNA2	0.769573	1.94061	1.33438	1.42e-20	9.49e-20
DGKZ	1.27401	3.21299	1.33454	1.11e-23	1.42e-22
CYB5R1	6.89941	17.4215	1.33632	1.52e-25	3.53e-24
PDE7A	0.574264	1.45452	1.34076	3.24e-14	1.08e-13
PIP5K1C	1.46714	3.71913	1.34196	3.88e-23	4.29e-22
TNFRSF10C	0.338443	0.858013	1.34209	0.000121529	0.00017483
DCK	1.43644	3.64893	1.34497	1.32e-15	4.89e-15
PTK2	2.18261	5.58232	1.35481	1.97e-23	2.36e-22
IRF3	6.18563	15.8871	1.36087	9.34e-24	1.2e-22
CS	5.37879	13.8183	1.36123	1.45e-22	1.44e-21
PSMD10	4.69745	12.0683	1.36127	5.51e-26	1.61e-24
CANT1	4.13245	10.6656	1.36789	6.59e-25	1.28e-23
RRM1	3.92014	10.155	1.37321	1.84e-21	1.49e-20
MAPK3	3.65701	9.50819	1.37851	5.73e-26	1.62e-24
PFKM	0.866943	2.25857	1.3814	3.07e-06	5.05e-06
CDK4	5.45097	14.2082	1.38214	8.35e-19	4.48e-18
PGS1	1.08727	2.83771	1.38402	3.1e-24	4.62e-23
CHST11	0.731929	1.92301	1.39359	0.008023	0.00988573
IL1R2	1.25429	3.29946	1.39536	3.45e-09	7.24e-09
CD320	4.69256	12.3726	1.3987	1.19e-20	8.09e-20
MTR	1.27381	3.3632	1.40069	2.77e-16	1.1e-15
LPCAT2	0.474627	1.25589	1.40385	0.000234735	0.000329653
LPGAT1	8.05441	21.3159	1.40408	2.17e-17	9.56e-17
WNT5A	0.446586	1.18224	1.40452	0.0226072	0.0268295
HSPA1A	22.6017	60.0711	1.41024	5.02e-12	1.36e-11
SRM	12.1915	32.5068	1.41487	2.34e-23	2.74e-22
IL34	0.832807	2.22126	1.41533	5.27e-05	7.84e-05
DUT	3.95257	10.5433	1.41547	3.56e-24	5.2e-23
GNPDA1	2.73302	7.29277	1.41597	3.86e-20	2.42e-19
ITGAV	3.37171	9.07606	1.42859	7.54e-09	1.52e-08
MICA	2.25817	6.08822	1.43087	1.49e-20	9.85e-20
ACHE	0.686225	1.85886	1.43766	0.0328606	0.038514
PLXND1	3.20016	8.7289	1.44766	5.61e-18	2.69e-17
FGFR3	6.413	17.5058	1.44876	3.35e-06	5.49e-06
IDO1	0.444307	1.2139	1.45002	0.000360873	0.000498885
JAG1	1.71241	4.68252	1.45126	4.51e-07	7.93e-07
METTL6	0.43031	1.18558	1.46214	6.71e-28	4.32e-26
FGFR4	15.4461	42.6725	1.46606	3.1e-18	1.52e-17
DGKQ	1.45744	4.03087	1.46765	4.12e-23	4.53e-22
PRUNE1	3.46285	9.61136	1.47278	5.02e-23	5.39e-22
PRKCA	1.36661	3.80027	1.47549	2.33e-19	1.34e-18
PI4KB	4.08797	11.4179	1.48184	1.67e-26	6.56e-25
CHKB	0.422492	1.18208	1.48433	9.12e-19	4.84e-18
NME2	6.86306	19.2315	1.48655	1.71e-21	1.4e-20
ACACA	1.39372	3.91956	1.49175	6.37e-20	3.89e-19
POLR1A	0.958182	2.69613	1.49252	3.87e-26	1.31e-24
ENTPD6	4.89225	13.7728	1.49325	7.12e-25	1.36e-23
C5AR2	0.412742	1.16239	1.49378	0.00197018	0.00257779
IMPDH2	12.9192	36.5296	1.49954	3.89e-24	5.62e-23
LPCAT4	0.587158	1.66104	1.50026	1.57e-10	3.78e-10
ADA	0.943393	2.67245	1.50223	1.19e-17	5.41e-17
ROBO3	0.223997	0.634962	1.50319	2.58e-09	5.47e-09
OSGIN1	22.7432	64.4722	1.50324	1.32e-07	2.4e-07
PYCR2	5.37895	15.2639	1.50473	5.48e-28	3.7e-26
IKBKG	1.04379	2.96984	1.50855	9.7e-15	3.36e-14
PLCE1	0.212974	0.608777	1.51523	9.85e-19	5.21e-18
FHIT	0.791113	2.26276	1.51613	6.3e-22	5.62e-21
GNPAT	8.14867	23.3788	1.52056	1.98e-27	1.08e-25
OCRL	1.95811	5.65422	1.52987	1.85e-24	2.91e-23
GPX7	1.50203	4.34491	1.53241	0.000302397	0.00042092
GPD1L	0.656859	1.9024	1.53417	5.88e-09	1.2e-08
GSTO2	0.303991	0.88077	1.53474	0.00120177	0.00159598
POLR2K	10.2637	29.8535	1.54035	2.97e-28	2.63e-26
POLA1	0.530662	1.54455	1.54132	4.3e-19	2.39e-18
SHC1	12.2651	35.709	1.54173	5.37e-26	1.61e-24
TAP1	5.83215	17.0089	1.54419	6.51e-15	2.27e-14
MAVS	2.19916	6.43477	1.54894	1.23e-24	2.13e-23
VDR	0.303731	0.895339	1.55964	1.87e-05	2.89e-05
PDGFB	1.44022	4.27301	1.56896	1.84e-18	9.34e-18
TFRC	3.67961	10.991	1.5787	1.93e-16	7.79e-16
HRAS	4.52107	13.5674	1.5854	7.59e-25	1.43e-23
ME3	0.53176	1.60661	1.59517	3.7e-15	1.31e-14
ACSS1	0.750883	2.27323	1.59808	1.27e-05	1.99e-05
AC139530.1	0.504627	1.53211	1.60223	9.25e-21	6.43e-20
UXS1	1.5552	4.72575	1.60345	1.67e-26	6.56e-25
RAC3	3.53242	10.8062	1.61313	2.61e-12	7.24e-12
MANF	15.0667	46.3412	1.62093	6.18e-23	6.49e-22
PIK3C2B	0.775023	2.38666	1.62268	2.26e-18	1.13e-17
AKR1C2	16.2497	50.1002	1.62441	5.01e-06	8.08e-06
CKLF	1.80091	5.56025	1.62642	7.16e-23	7.46e-22
PYCR3	2.9301	9.07281	1.6306	9.42e-25	1.76e-23
HSP90AB1	114.178	354.407	1.63412	3.53e-26	1.25e-24
LTB	2.75441	8.55917	1.63573	0.000296713	0.000413821
IMPDH1	1.35032	4.23378	1.64864	7.85e-07	1.35e-06
FLAD1	4.34967	13.7164	1.65692	1.85e-29	4.37e-27
PLCG1	1.26078	3.99551	1.66406	1.77e-21	1.44e-20
ME1	2.64451	8.41013	1.66913	0.000433795	0.000594476
TAZ	1.72355	5.52082	1.6795	7.52e-29	1.18e-26
PDGFD	0.980102	3.1417	1.68054	0.00244906	0.00317794
HLA-DOB	0.407638	1.31837	1.6934	3.74e-05	5.64e-05
S100A11	35.4954	115.927	1.70751	2.44e-05	3.75e-05
PSMD4	26.6639	87.1673	1.7089	2.02e-28	2.05e-26
STC1	1.04071	3.41064	1.71248	5.21e-13	1.57e-12
CTLA4	0.179603	0.589593	1.71491	6.29e-06	1.01e-05
RFXANK	3.76206	12.4026	1.72105	1.25e-26	5.35e-25
AACS	0.313285	1.0379	1.72812	1.45e-19	8.55e-19
GSTA4	3.88266	12.8963	1.73184	2.91e-16	1.15e-15
SEMA3G	0.63442	2.12082	1.74111	3.52e-15	1.26e-14
CACYBP	3.77931	12.6972	1.74831	6e-27	2.74e-25
DLL4	0.904068	3.05502	1.75668	9.02e-22	7.79e-21
PGP	2.46276	8.34456	1.76056	1.37e-25	3.24e-24
CHKA	3.36663	11.5937	1.78397	5.27e-22	4.76e-21
NME1	5.1252	17.6629	1.78504	4.09e-24	5.74e-23
GLS	1.20176	4.16469	1.79306	3.87e-12	1.06e-11
PPOX	1.19674	4.19272	1.80877	1.44e-29	4.08e-27
MCHR1	0.436757	1.53033	1.80894	0.00150063	0.00197988
GLA	3.24193	11.3625	1.80936	1.2e-24	2.1e-23
ALDOA	20.5536	72.1275	1.81116	2.08e-19	1.21e-18
RFX5	2.26907	7.97202	1.81285	2.23e-23	2.63e-22
ACYP1	0.435833	1.54183	1.8228	4.19e-26	1.35e-24
NEU1	7.53753	26.6668	1.82288	3.4e-28	2.68e-26
PDGFRB	2.87988	10.1956	1.82386	7.33e-17	3.05e-16
IL3RA	1.11035	3.93592	1.82569	3.14e-24	4.63e-23
APOD	0.331789	1.17676	1.82648	3.76e-05	5.66e-05
CCL28	0.432693	1.54426	1.8355	0.000587063	0.000793768
PHPT1	13.5476	48.3878	1.83661	3.87e-26	1.31e-24
S100A6	28.1009	100.655	1.84073	7.24e-05	0.000106378
PGF	0.427305	1.53329	1.84329	3.66e-13	1.12e-12
SORT1	1.75721	6.32124	1.84692	3.08e-17	1.33e-16
SEMA7A	0.662079	2.38502	1.84893	9.4e-12	2.51e-11
SRC	1.47643	5.36864	1.86244	2.16e-10	5.12e-10
IKBKE	0.548463	2.00316	1.86881	1.3e-11	3.42e-11
ADCY6	1.05248	3.84574	1.86947	3.47e-25	7.34e-24
BLVRA	3.27671	12.0796	1.88226	5.93e-14	1.92e-13
PRIM2	0.502544	1.85903	1.88723	4.42e-27	2.09e-25
CCN3	0.304053	1.12784	1.89117	2.18e-09	4.72e-09
PFKFB2	0.382136	1.42071	1.89445	6.3e-20	3.86e-19
KITLG	0.369609	1.37905	1.8996	3.08e-12	8.48e-12
NDRG1	6.8348	25.5637	1.90312	7.08e-12	1.9e-11
UCN	0.428253	1.60428	1.9054	8.59e-16	3.26e-15
DNMT1	1.16859	4.38021	1.90623	7.5e-21	5.34e-20
LTBP2	0.965348	3.62297	1.90805	6.44e-08	1.2e-07
S100A10	25.4133	95.7894	1.91428	1.88e-18	9.48e-18
MICB	0.463991	1.75029	1.91543	1.08e-15	4.04e-15
ACSM1	3.97305	15.024	1.91895	0.000302397	0.00042092
SEMA3F	1.1713	4.4342	1.92057	8.94e-30	3.17e-27
HSPA6	1.12727	4.29871	1.93106	0.000793096	0.00106928
CCL20	8.0634	31.0344	1.94441	9.83e-08	1.81e-07
CA5B	0.142796	0.55015	1.94587	6.48e-16	2.48e-15
NT5M	0.40578	1.57303	1.95477	3.24e-17	1.4e-16
GBP2	3.80235	14.7703	1.95774	9.02e-19	4.81e-18
POLA2	0.664502	2.58771	1.96133	8.15e-26	2.14e-24
TMSB10	277.865	1082.4	1.96178	5.91e-12	1.6e-11
ACSL6	0.261777	1.02016	1.96238	0.0354603	0.0413898
NR6A1	0.261377	1.03065	1.97935	1.8e-22	1.75e-21
PLA2G6	0.580481	2.29606	1.98384	5.46e-24	7.43e-23
PRIM1	0.936742	3.70668	1.98441	4.14e-21	3.1e-20
CAD	1.06864	4.25622	1.9938	5.58e-26	1.61e-24
DNMT3A	0.555289	2.21535	1.99622	7.94e-24	1.04e-22
POLD1	1.18483	4.73007	1.99719	1.56e-26	6.5e-25
DTYMK	2.81253	11.2584	2.00107	4.78e-28	3.39e-26
TGFB2	0.242074	0.973947	2.00839	9.02e-05	0.00013151
NFATC4	0.217787	0.878422	2.012	1.21e-12	3.43e-12
ARG2	0.495924	2.01079	2.01957	7.62e-05	0.00011165
PLXNA1	0.529317	2.15183	2.02336	1.53e-17	6.89e-17
PLAU	0.978175	3.988	2.0275	4.04e-15	1.43e-14
GBA	5.56523	22.7009	2.02824	3.64e-28	2.72e-26
ULBP2	0.159962	0.65838	2.04119	0.00113863	0.00151639
TNFSF9	0.133011	0.549739	2.0472	0.000331567	0.000460167
TXNRD1	6.76314	28.1066	2.05514	1.93e-17	8.59e-17
CMTM4	0.414764	1.72942	2.05992	2.85e-19	1.62e-18
AGPAT4	0.136466	0.572712	2.06927	9.51e-10	2.11e-09
SEMA4F	0.218091	0.921004	2.07828	2.04e-13	6.4e-13
LPCAT1	1.63566	6.94731	2.08658	1.78e-16	7.21e-16
P4HA2	1.00816	4.30351	2.09379	1.64e-22	1.6e-21
PYGB	4.35291	18.8216	2.11234	8.7e-26	2.24e-24
PLXNA3	0.329435	1.43528	2.12327	3.59e-15	1.28e-14
BMP8B	0.160605	0.701092	2.12609	0.00492236	0.00618899
SEMA6C	0.792292	3.46687	2.12953	7.08e-21	5.12e-20
TNFRSF25	0.385562	1.71088	2.14971	3.26e-22	3.02e-21
PDCD1	0.292666	1.2993	2.1504	0.0169904	0.0204029
CYP1B1	1.33792	5.9497	2.15283	0.00692871	0.00858965
SEMA3B	0.673746	3.04166	2.17458	6.74e-07	1.16e-06
MTHFD1L	0.557754	2.52492	2.17854	2.35e-22	2.24e-21
PSPH	1.98349	9.02537	2.18594	3.94e-24	5.64e-23
PLCD3	0.266926	1.22822	2.20205	8.51e-16	3.23e-15
IL4I1	0.408676	1.90042	2.21729	4.63e-08	8.69e-08
OXTR	0.145185	0.680815	2.22937	1.42e-07	2.56e-07
AKR1C3	17.683	83.414	2.23793	1.18e-23	1.5e-22
PLCB1	0.225676	1.09151	2.274	4.77e-14	1.56e-13
ABCC4	0.364837	1.80417	2.30601	1.11e-09	2.45e-09
PFKFB4	0.151297	0.756509	2.32197	5.38e-18	2.59e-17
PFKP	0.971926	4.86038	2.32215	1.35e-06	2.28e-06
POLE2	0.325707	1.63906	2.33122	5.74e-23	6.07e-22
UCK2	0.977231	4.97742	2.34863	2.02e-28	2.05e-26
ASNS	0.500574	2.5703	2.36028	2.43e-09	5.2e-09
JAG2	0.389985	2.00855	2.36466	3.69e-23	4.15e-22
PDGFRL	0.159697	0.823099	2.36573	8.68e-16	3.28e-15
FABP5	0.673951	3.52418	2.38657	2.91e-19	1.65e-18
ENTPD2	0.372272	1.96584	2.40072	3.97e-12	1.08e-11
TNFSF4	0.190816	1.02408	2.42407	1.01e-18	5.3e-18
BMP4	0.775733	4.17019	2.42648	3.34e-08	6.35e-08
OXCT1	0.275235	1.49392	2.44037	0.000229146	0.000322442
PLXNC1	0.341138	1.85349	2.44181	1.58e-15	5.83e-15
DNMT3B	0.12828	0.715788	2.48024	7.59e-21	5.38e-20
RBP7	2.26417	12.8024	2.49936	1.63e-21	1.34e-20
FGF12	0.112756	0.641885	2.5091	2.65e-10	6.21e-10
TYMS	1.56186	8.89845	2.51029	1.44e-20	9.56e-20
MTMR7	0.146422	0.848734	2.53518	1.88e-05	2.9e-05
S100A3	0.11162	0.652697	2.54782	1.34e-17	6.07e-17
TNFRSF18	0.229588	1.35552	2.56173	9.11e-14	2.92e-13
TPM2	2.04475	12.2187	2.57909	1.48e-23	1.86e-22
CBR3	0.238376	1.43238	2.5871	8.94e-16	3.36e-15
PI3	1.10078	6.61596	2.58742	0.000522496	0.000711217
CCL13	0.0968633	0.582398	2.58798	2.62e-06	4.34e-06
PDGFA	1.04026	6.2912	2.5964	3.44e-19	1.93e-18
PKM	4.01864	25.2435	2.65114	1.86e-14	6.35e-14
ACSL4	7.32149	46.1219	2.65524	3.57e-12	9.8e-12
GLUL	58.1799	366.945	2.65697	0.000190569	0.000269497
PTGDR2	0.18069	1.1519	2.67243	6.01e-12	1.62e-11
PAFAH1B3	2.18346	13.9551	2.67611	2.23e-19	1.29e-18
CKB	3.60284	23.6777	2.71632	3.2e-06	5.24e-06
MMP9	1.38857	9.15354	2.72073	2.14e-08	4.15e-08
LYZ	28.3525	189.744	2.74251	2.09e-07	3.75e-07
PTHLH	0.181259	1.26464	2.8026	2.49e-05	3.83e-05
STC2	0.27725	1.96477	2.8251	1.14e-18	5.92e-18
ADM2	0.605722	4.31151	2.83147	6.47e-17	2.7e-16
SPHK1	0.74171	5.34772	2.85	8.75e-05	0.00012768
NMB	0.688986	4.97555	2.85231	1.27e-25	3.13e-24
TNFRSF4	0.297797	2.18837	2.87745	6.79e-26	1.85e-24
PLA2G1B	0.358601	2.76657	2.94765	2.58e-09	5.47e-09
FMO1	0.209437	1.62117	2.95245	0.00398112	0.00505035
LPL	0.14158	1.10297	2.9617	1.86e-21	1.49e-20
TDGF1	0.22958	1.86737	3.02394	3.96e-05	5.97e-05
TK1	2.46854	20.4264	3.0487	5.3e-26	1.61e-24
SEMA5B	0.0974139	0.809074	3.05407	4.13e-27	2.02e-25
COLEC12	0.0799146	0.71435	3.1601	3.86e-09	8.02e-09
DEFB132	0.0875516	0.797384	3.18707	0.00248832	0.00322594
CRLF1	0.10803	0.984668	3.18821	1.02e-15	3.82e-15
VEGFD	0.26625	2.45003	3.20195	1.79e-06	2.99e-06
PYCR1	0.861568	8.12122	3.23666	9.35e-06	1.48e-05
ITPKA	0.460225	4.39351	3.25496	5.55e-18	2.67e-17
FABP4	0.999658	9.58986	3.262	4.89e-09	1.01e-08
GAL3ST1	0.673563	6.61014	3.2948	0.00012214	0.000175529
G6PD	1.31171	13.5821	3.37219	6.03e-25	1.2e-23
S100A1	0.351554	3.64733	3.37502	7.33e-12	1.96e-11
PTGES	0.297396	3.20095	3.42804	0.0147977	0.0178454
CA12	0.325978	3.73602	3.51865	1.48e-09	3.24e-09
ROBO1	0.589047	6.82707	3.53481	7.16e-19	3.86e-18
ALOX15B	0.142067	1.81789	3.67762	7.72e-07	1.33e-06
MAPT	0.0427471	0.566576	3.72837	3.34e-25	7.17e-24
CA4	0.0420767	0.569383	3.7583	5.34e-07	9.31e-07
RRM2	0.469399	6.3783	3.76429	3.18e-26	1.15e-24
CCL26	0.0444	0.614501	3.79078	2.51e-09	5.35e-09
IL17D	0.0544136	0.780166	3.84174	9.47e-13	2.71e-12
UGT2B11	0.932454	13.3841	3.84334	1.32e-12	3.74e-12
AKR1B10	21.5625	348.405	4.01417	1.73e-11	4.47e-11
GHRHR	0.0311781	0.57459	4.20393	6.61e-06	1.06e-05
MDK	3.97262	80.7214	4.34479	1e-24	1.85e-23
APLN	0.111969	2.75754	4.62221	1.08e-28	1.5e-26
BIRC5	0.250505	7.04958	4.81463	2.35e-28	2.22e-26
MIOX	0.0253075	0.730526	4.8513	1.25e-11	3.31e-11
ESM1	0.142624	4.31407	4.91876	2.23e-27	1.17e-25
MMP12	0.0591767	1.80237	4.92872	7.18e-10	1.61e-09
CXCL17	0.0650196	1.98735	4.93383	1.06e-06	1.8e-06
RBP2	0.0451575	1.42981	4.98471	4.18e-05	6.26e-05
SPP1	10.4824	336.86	5.00611	2.72e-07	4.82e-07
LCN2	3.78638	138.255	5.19037	1.91e-10	4.56e-10
INHA	0.0341132	1.46051	5.42	4.72e-07	8.27e-07
ALDH3A1	0.752937	44.08	5.87145	0.000343499	0.000475816
DKK1	0.105046	9.0672	6.43156	3.31e-08	6.3e-08
S100P	0.590036	51.5728	6.44966	1.13e-07	2.07e-07
PDIA2	0.0153815	1.66448	6.75773	1.94e-14	6.55e-14
DMBT1	0.00636616	0.932205	7.19408	5.11e-06	8.23e-06
CCL25	0.159488	24.9444	7.28912	1.67e-10	4.01e-10
PCSK1	0.0136743	2.30651	7.3981	4.22e-05	6.33e-05
CHGA	0.00796152	2.1253	8.06041	7.34e-13	2.14e-12
PAEP	0.00906494	11.1086	10.2591	2.23e-11	5.69e-11
REG1A	0.0372477	66.1233	10.7938	2.49e-08	4.81e-08
PGC	0.0284764	65.7826	11.1737	2.87e-12	7.92e-12

## Sheet: Table S5
Table S5: 257 prognosis-related genes identified from differentially expression IMRGs.
id	HR	HR.95L	HR.95H	pvalue
AZGP1	0.892161	0.811957	0.980288	0.0175877
CANX	1.35231	1.04237	1.7544	0.0230613
HSPA4	1.89883	1.3416	2.68752	0.000296917
HSPA6	1.17147	1.0478	1.30973	0.00543134
HSP90AA1	1.50547	1.19671	1.89389	0.000477007
HSP90AB1	1.39086	1.11003	1.74274	0.00414219
MICB	1.31599	1.0204	1.69719	0.0343795
NFYA	1.36994	1.0215	1.83722	0.0355505
PSMC4	1.47374	1.06249	2.04417	0.0201771
PSMD2	1.8925	1.39784	2.56219	3.67978e-05
PSMD4	1.29323	1.04243	1.60436	0.0193986
PSMD10	1.52329	1.11247	2.08583	0.00867458
AP3B1	1.67009	1.16554	2.39307	0.00519572
RFXANK	1.28028	1.02188	1.60402	0.0316996
PSME3	1.83391	1.33974	2.51036	0.00015326
PSMD14	2.23467	1.62483	3.07341	7.60653e-07
TMSB10	1.13511	1.02058	1.2625	0.0195298
COLEC10	0.842639	0.731346	0.970869	0.017835
MMP12	1.16217	1.01884	1.32566	0.0252295
S100A13	1.15798	1.00223	1.33793	0.046573
S100A6	1.11857	1.02085	1.22563	0.0162838
S100P	1.07689	1.01052	1.14762	0.0224708
S100A10	1.33198	1.13854	1.55829	0.000342977
S100A11	1.20488	1.07834	1.34628	0.000994497
COLEC12	1.29597	1.04554	1.60638	0.0179583
MAVS	1.56476	1.13205	2.16286	0.00670922
TGFB1	1.19451	1.03077	1.38426	0.0181351
MMP9	1.14704	1.02983	1.2776	0.0126141
IRF3	1.33146	1.01063	1.75413	0.0418345
LPA	0.81634	0.706981	0.942615	0.00568706
FABP5	1.28086	1.11152	1.47599	0.00062314
RBP2	1.30936	1.08937	1.57377	0.00407853
ISG20L2	2.0251	1.49238	2.74798	5.87781e-06
TFRC	1.32707	1.08096	1.62921	0.00685439
CCL20	1.11134	1.02356	1.20664	0.0119095
PPIA	1.74452	1.31251	2.31872	0.000126502
ZYX	1.27083	1.01044	1.59832	0.0404902
IKBKE	1.44503	1.14341	1.82622	0.00205701
MAPT	1.8853	1.39629	2.54556	3.4895e-05
KLKB1	0.844643	0.747902	0.953898	0.00651936
ITGAV	1.32917	1.11882	1.57908	0.00120694
IRF5	1.56434	1.12744	2.17054	0.00741056
CACYBP	1.71467	1.31041	2.24363	8.4727e-05
NOD1	1.60645	1.04981	2.45824	0.0289692
MAPK3	1.54967	1.17291	2.04746	0.00205517
GRN	1.4155	1.13717	1.76196	0.0018666
ADAR	1.41848	1.06664	1.88638	0.0162369
TRAF3	2.04904	1.38392	3.03382	0.000340129
SRC	1.29347	1.06843	1.56592	0.00832361
ROBO3	1.41693	1.06287	1.88893	0.0175192
DCK	1.62968	1.24279	2.137	0.000412607
DAXX	1.46719	1.05317	2.04398	0.02344
EED	2.27959	1.43002	3.6339	0.000533442
TRIM27	1.54516	1.07392	2.22318	0.0190686
MASP1	0.814188	0.699176	0.948119	0.00815434
MAP2K2	1.45556	1.10825	1.91172	0.00695706
NDRG1	1.3431	1.16247	1.55179	6.25518e-05
ABCC4	1.25067	1.02056	1.53267	0.0310714
HDAC1	2.13168	1.55549	2.92131	2.50387e-06
BIRC5	1.38866	1.20577	1.59928	5.18895e-06
ALB	0.915592	0.84526	0.991775	0.0305795
TNFSF4	1.44287	1.10383	1.88605	0.00730117
CCL14	0.794628	0.669755	0.942784	0.00840351
PPARG	1.30092	1.06761	1.58522	0.00908877
PTK2	1.38207	1.02066	1.87145	0.0364214
HRAS	1.38197	1.1201	1.70506	0.00254412
NRAS	1.96906	1.44729	2.67893	1.60627e-05
NFKBIE	1.34719	1.09005	1.66498	0.00581829
CKLF	1.51336	1.21752	1.8811	0.000188937
SEMA3F	1.35619	1.02724	1.79049	0.0315899
SEMA4F	1.58317	1.144	2.19092	0.00557938
SEMA5B	1.39403	1.0028	1.9379	0.0480876
PLXNA1	1.65819	1.2885	2.13396	8.51372e-05
PLXNA2	1.63945	1.10334	2.43606	0.0144174
PLXNA3	1.47511	1.1329	1.9207	0.00389562
ROBO1	1.21067	1.0576	1.3859	0.00557066
ADM2	1.21092	1.01003	1.45175	0.0386583
APLN	1.25004	1.02853	1.51926	0.0249196
CD320	1.42024	1.13602	1.77557	0.00207457
CHGA	1.3232	1.07988	1.62134	0.00690865
GMFB	1.81172	1.31924	2.48806	0.00024091
IL17D	1.29499	1.03331	1.62294	0.0248012
IL1RN	0.862278	0.752892	0.987557	0.0322848
INS-IGF2	0.863101	0.749561	0.993838	0.0407709
KITLG	1.61638	1.23048	2.12329	0.000560191
MDK	1.09491	1.00298	1.19526	0.042712
PGF	1.20207	1.02653	1.40762	0.0223101
SPP1	1.14302	1.08043	1.20924	3.28533e-06
STC2	1.51201	1.27006	1.80004	3.36673e-06
UCN	1.27087	1.00853	1.60145	0.0421562
BRD8	1.82904	1.29396	2.58539	0.000627572
ESR1	0.720975	0.55972	0.928689	0.0113187
GHR	0.816236	0.71946	0.926029	0.00161349
IL27RA	1.35831	1.03503	1.78257	0.0272305
NR6A1	2.02374	1.42582	2.87238	7.96584e-05
OXTR	1.30087	1.03079	1.64171	0.0267348
PPARD	1.33029	1.03736	1.70594	0.0245134
SORT1	1.26853	1.04871	1.53443	0.0142923
TNFRSF21	1.21891	1.04876	1.41666	0.00986361
TNFRSF4	1.30786	1.05136	1.62694	0.0159687
VIPR1	0.788342	0.642604	0.967133	0.0225831
PAK1	1.42392	1.06913	1.89644	0.0156411
PLCG1	1.35819	1.01872	1.81079	0.0369465
SHC1	1.51282	1.17739	1.9438	0.00120889
NCK2	1.21443	1.03115	1.43028	0.0199379
PAK4	1.41408	1.05787	1.89024	0.0192894
CDK4	1.66392	1.32659	2.08701	1.05853e-05
AACS	1.61847	1.23175	2.1266	0.000547903
ABAT	0.851264	0.76051	0.952847	0.00511469
ACACA	1.65903	1.24427	2.21206	0.000562908
ACADS	0.73318	0.603323	0.890987	0.00180551
ACSL1	0.888244	0.792987	0.994944	0.0406054
ACSL6	0.760142	0.596866	0.968084	0.0262243
ACYP1	2.10009	1.56876	2.81138	6.17865e-07
ADA	1.70101	1.32209	2.18853	3.60407e-05
ADCY4	0.681271	0.467277	0.993264	0.0460324
ADH1A	0.897515	0.834623	0.965145	0.00353325
ADH1B	0.888471	0.827278	0.954191	0.00116275
ADH1C	0.904786	0.847362	0.966101	0.00278232
ADH4	0.881404	0.832753	0.932896	1.3142e-05
ADSL	2.11686	1.54755	2.89559	2.7039e-06
AGPAT4	1.48121	1.0412	2.10716	0.0289278
AKR1B10	1.08528	1.02555	1.14848	0.00460248
AKR1C3	1.25553	1.07378	1.46804	0.00434236
ALDH2	0.717671	0.610612	0.843501	5.70239e-05
ALDH6A1	0.886429	0.788764	0.996187	0.0429594
ALDOA	1.35861	1.16935	1.5785	6.22865e-05
AMDHD2	1.34609	1.01436	1.78631	0.0395186
APIP	1.43922	1.0207	2.02933	0.0378149
ASNS	1.32852	1.1215	1.57374	0.0010135
ASPA	0.741932	0.571454	0.963268	0.0250314
ASS1	0.841952	0.7421	0.955239	0.00756371
ATIC	2.07035	1.54635	2.7719	1.02051e-06
B4GALT6	1.69592	1.1479	2.50559	0.00798722
BHMT	0.905675	0.840862	0.975484	0.00891912
CAD	2.12603	1.60518	2.81588	1.43625e-07
CANT1	1.73826	1.28491	2.35157	0.000335999
CHKA	1.23184	1.0082	1.50509	0.041366
CHST11	1.343	1.07234	1.68196	0.0102224
CYP2C8	0.921435	0.862763	0.984097	0.0147878
CYP2C9	0.86098	0.802667	0.92353	2.87441e-05
CYP3A4	0.940006	0.891358	0.99131	0.0224962
CYP4A11	0.908852	0.836607	0.987336	0.0237253
CYP4F2	0.900092	0.818867	0.989375	0.0291584
DEGS1	1.5065	1.17985	1.92359	0.00101537
DGKD	1.68223	1.15343	2.45347	0.00690655
DGKZ	1.8725	1.30589	2.68497	0.000646365
DMGDH	0.829922	0.742065	0.928181	0.00109301
DNMT1	1.54438	1.19406	1.99748	0.000929141
DNMT3A	1.60299	1.2045	2.13332	0.0012125
DNMT3B	1.64785	1.17755	2.30599	0.00357697
DTYMK	1.63798	1.33497	2.00978	2.26652e-06
ENOPH1	1.84512	1.28904	2.64108	0.000815387
ENTPD2	1.46595	1.17447	1.82978	0.000720306
ENTPD6	1.43452	1.09208	1.88434	0.00951549
FBP1	0.888344	0.810884	0.973203	0.0109746
FLAD1	1.51142	1.15063	1.98533	0.00299457
FTH1	1.39127	1.13067	1.71194	0.00180532
G6PD	1.47171	1.29846	1.66807	1.47443e-09
GBA	1.40088	1.13542	1.72839	0.00166195
GGCT	1.59474	1.15611	2.19979	0.00445713
GLA	1.42392	1.15097	1.76161	0.00113437
GLS	1.34195	1.0985	1.63934	0.00397873
GMPPA	1.77322	1.24838	2.51871	0.00137954
GMPS	2.13112	1.53782	2.95334	5.49073e-06
GNPDA1	1.79091	1.39219	2.30381	5.75937e-06
GNPDA2	2.07576	1.29614	3.32433	0.0023698
GPD1L	1.54729	1.19844	1.99768	0.000811928
GPD2	2.06536	1.47875	2.88468	2.09194e-05
GPX7	1.22645	1.04044	1.44571	0.0150022
GSTZ1	0.82693	0.702918	0.972822	0.021886
GYS1	1.40753	1.07513	1.84269	0.0128815
GYS2	0.859116	0.78236	0.943402	0.00147213
HEXB	1.67183	1.22999	2.27239	0.00103113
HMBS	1.741	1.21848	2.48759	0.00232495
IL4I1	1.2431	1.07132	1.44243	0.00413293
IMPDH1	1.5577	1.30096	1.8651	1.41342e-06
IMPDH2	1.35051	1.09135	1.6712	0.00570771
INMT	0.842007	0.721868	0.982141	0.028569
INPPL1	1.44756	1.06294	1.97134	0.0189075
ITPA	1.44883	1.11358	1.885	0.00575945
LCAT	0.775486	0.690492	0.870942	1.76303e-05
LCMT1	1.53009	1.11817	2.09376	0.00786085
LPCAT1	1.60773	1.34918	1.91584	1.10867e-07
LPCAT2	1.31769	1.03684	1.67461	0.0240862
LPCAT4	1.46854	1.18052	1.82684	0.000560944
MAT1A	0.897841	0.818909	0.984381	0.0217186
MBOAT7	1.97075	1.45203	2.67476	1.34183e-05
ME1	1.28167	1.11342	1.47533	0.000547624
METTL6	3.95777	2.31294	6.77231	5.18068e-07
MTHFD1L	1.66723	1.29422	2.14774	7.62239e-05
MTMR2	2.23397	1.61875	3.083	1.00536e-06
NADSYN1	1.62801	1.14034	2.32423	0.00729797
NEU1	1.28689	1.06347	1.55725	0.009528
NME1	1.33795	1.1046	1.62059	0.002908
NME2	1.32319	1.04665	1.6728	0.0192256
NME6	2.2842	1.57555	3.31159	1.30688e-05
NME7	1.67625	1.30811	2.14798	4.44835e-05
NT5C	1.40866	1.13897	1.74222	0.00157772
OXCT1	1.35628	1.09377	1.6818	0.00549283
PAFAH1B3	1.26618	1.09492	1.46423	0.00145748
PAPSS1	1.54308	1.18325	2.01233	0.00136443
PCK1	0.923166	0.862649	0.987928	0.0208293
PDE7A	1.53078	1.16655	2.00873	0.00213279
PFAS	1.67493	1.13827	2.46462	0.00886825
PFKFB4	1.98488	1.54282	2.55361	9.65571e-08
PFKP	1.25735	1.10905	1.42548	0.00034829
PGS1	1.84841	1.24102	2.75309	0.00250875
PI4KB	1.66878	1.20528	2.31052	0.00203785
PIP4K2B	1.53653	1.07114	2.20411	0.0196317
PIP4K2C	1.42232	1.03744	1.94998	0.0286478
PIP5K1A	1.3569	1.01461	1.81466	0.0396131
PIP5K1C	1.42174	1.02628	1.96959	0.0343489
PLA2G7	1.24974	1.0697	1.46009	0.00497156
PLCB1	1.48598	1.13715	1.94182	0.0037136
PLCB3	2.06895	1.46285	2.92617	3.94601e-05
PLCD3	1.25287	1.03512	1.51643	0.0206531
POLA1	2.26901	1.56235	3.29528	1.68049e-05
POLA2	1.75078	1.31252	2.33538	0.000139
POLD1	1.75741	1.33934	2.30598	4.74293e-05
POLD3	1.6039	1.13245	2.27162	0.00780449
POLE2	1.42129	1.08935	1.85437	0.0095803
POLR1A	2.073	1.41358	3.04004	0.000190101
POLR1C	1.47072	1.05986	2.04085	0.0210112
POLR2G	1.92046	1.36872	2.69461	0.000159161
POLR2H	1.62434	1.24124	2.12567	0.00040831
POLR2K	1.34211	1.02059	1.76493	0.0352192
POLR2L	1.37289	1.06961	1.76215	0.0128342
POLR3A	2.56165	1.59187	4.12223	0.000106502
POLR3C	1.86392	1.35468	2.56458	0.000131062
POLR3F	2.59368	1.61007	4.17819	8.93684e-05
POLR3G	2.74213	1.77165	4.24423	6.00995e-06
POLR3K	1.43524	1.03701	1.9864	0.0293208
PPAT	2.5103	1.75468	3.59131	4.71929e-07
PRIM1	1.5473	1.23657	1.93611	0.000135329
PRIM2	1.86927	1.31984	2.6474	0.000427004
PSPH	1.36568	1.12725	1.65454	0.00145509
PTDSS2	1.74278	1.3501	2.24966	2.0038e-05
PTGES	1.21056	1.04466	1.40281	0.0110549
PYCR1	1.18203	1.05153	1.32873	0.0050827
PYCR2	1.38402	1.01982	1.87828	0.036984
PYGB	1.31806	1.0895	1.59457	0.00448115
RDH16	0.86888	0.80209	0.941232	0.000573042
RRM1	1.63102	1.25289	2.12326	0.000277584
RRM2	1.39607	1.19591	1.62974	2.38175e-05
SMPD2	1.68028	1.20749	2.33819	0.0020812
SMPD4	1.74995	1.18213	2.59051	0.00517457
SPHK1	1.13545	1.0138	1.2717	0.0280251
SRM	1.5291	1.22065	1.91551	0.000220374
TK1	1.26112	1.0851	1.46568	0.00248713
TXNRD1	1.37344	1.17524	1.60508	6.59197e-05
TYMS	1.32792	1.1133	1.58392	0.00161466
UCK2	2.08615	1.62136	2.68419	1.07928e-08
UCKL1	1.44831	1.02315	2.05013	0.0367027
UGT1A6	1.15073	1.02129	1.29658	0.0211097
UROC1	0.905326	0.828393	0.989403	0.0281577
UXS1	1.52681	1.13605	2.05198	0.00502112

## Sheet: Table S6
Table S6 Unsupervised clustering for all HCC patients based on the prognosis-related IMRGs.
ID	Cluster
TCGA-DD-AAVS	C2
TCGA-DD-AAE3	C2
TCGA-DD-A4NS	C2
TCGA-5R-AA1D	C2
TCGA-BW-A5NO	C2
TCGA-DD-AADL	C2
TCGA-XR-A8TC	C2
TCGA-2Y-A9GS	C1
TCGA-CC-A1HT	C1
TCGA-DD-AACL	C1
TCGA-ED-A7XP	C1
TCGA-G3-AAUZ	C2
TCGA-DD-A3A5	C2
TCGA-RC-A7SK	C2
TCGA-DD-A73D	C2
TCGA-RC-A6M5	C2
TCGA-G3-AAV4	C2
TCGA-2Y-A9H1	C2
TCGA-DD-AACI	C1
TCGA-DD-AAVP	C2
TCGA-EP-A26S	C2
TCGA-DD-A4NB	C2
TCGA-LG-A6GG	C2
TCGA-4R-AA8I	C2
TCGA-ED-A5KG	C1
TCGA-DD-AADO	C1
TCGA-DD-AADK	C1
TCGA-LG-A9QD	C2
TCGA-EP-A3RK	C1
TCGA-DD-AACA	C2
TCGA-2Y-A9H3	C2
TCGA-BW-A5NQ	C1
TCGA-CC-A5UE	C1
TCGA-CC-5259	C2
TCGA-FV-A23B	C1
TCGA-ZP-A9CV	C2
TCGA-ES-A2HS	C2
TCGA-2Y-A9H8	C1
TCGA-G3-A5SK	C2
TCGA-DD-AACO	C2
TCGA-DD-AAW3	C2
TCGA-ED-A4XI	C2
TCGA-ZP-A9D2	C1
TCGA-G3-AAV3	C2
TCGA-K7-AAU7	C1
TCGA-MI-A75I	C2
TCGA-CC-5263	C1
TCGA-DD-A3A9	C1
TCGA-G3-A5SM	C2
TCGA-DD-AADV	C2
TCGA-DD-A11B	C2
TCGA-DD-A11A	C2
TCGA-ZP-A9D0	C2
TCGA-RC-A6M6	C1
TCGA-DD-A4NN	C1
TCGA-DD-AACG	C1
TCGA-UB-A7MC	C2
TCGA-DD-A1EA	C2
TCGA-DD-A4NG	C2
TCGA-O8-A75V	C2
TCGA-DD-A39V	C1
TCGA-BC-A69I	C2
TCGA-ZS-A9CF	C2
TCGA-DD-A4ND	C2
TCGA-DD-AADC	C1
TCGA-DD-AAEH	C2
TCGA-ZP-A9D1	C2
TCGA-BC-A217	C2
TCGA-DD-AAE9	C2
TCGA-G3-A25S	C1
TCGA-BC-A10S	C2
TCGA-NI-A4U2	C2
TCGA-G3-A3CK	C2
TCGA-RC-A7SF	C2
TCGA-DD-AACD	C2
TCGA-2Y-A9H0	C1
TCGA-DD-A3A6	C1
TCGA-DD-AAW2	C2
TCGA-3K-AAZ8	C2
TCGA-DD-A4NH	C1
TCGA-MI-A75H	C2
TCGA-DD-AAEB	C2
TCGA-ZP-A9CY	C2
TCGA-BD-A3EP	C1
TCGA-EP-A2KB	C2
TCGA-CC-A8HU	C1
TCGA-DD-AADF	C2
TCGA-DD-AACH	C1
TCGA-BC-A10X	C2
TCGA-CC-5262	C1
TCGA-CC-A7IK	C1
TCGA-RC-A7SH	C1
TCGA-ED-A7XO	C2
TCGA-G3-A7M6	C1
TCGA-G3-A7M8	C2
TCGA-DD-AAW1	C2
TCGA-G3-A7M7	C2
TCGA-ED-A7PZ	C1
TCGA-CC-A7IG	C1
TCGA-CC-5261	C1
TCGA-WQ-A9G7	C1
TCGA-WX-AA47	C2
TCGA-ZP-A9CZ	C2
TCGA-DD-AA3A	C1
TCGA-DD-A3A4	C2
TCGA-DD-A39Y	C1
TCGA-2Y-A9H5	C2
TCGA-DD-A114	C1
TCGA-DD-A4NI	C2
TCGA-BC-A110	C2
TCGA-UB-A7MA	C1
TCGA-CC-A3MB	C1
TCGA-KR-A7K2	C2
TCGA-DD-AACK	C2
TCGA-FV-A3I0	C1
TCGA-RC-A7SB	C2
TCGA-GJ-A9DB	C2
TCGA-UB-A7ME	C1
TCGA-DD-AADU	C2
TCGA-2Y-A9HB	C2
TCGA-CC-A9FV	C1
TCGA-DD-A1EK	C2
TCGA-DD-AAE1	C2
TCGA-BC-A10U	C1
TCGA-DD-AACV	C2
TCGA-DD-AAVY	C2
TCGA-FV-A3R3	C2
TCGA-ED-A97K	C1
TCGA-BC-A10W	C1
TCGA-DD-A3A8	C2
TCGA-DD-AACT	C2
TCGA-5R-AA1C	C2
TCGA-5R-AAAM	C2
TCGA-BW-A5NP	C1
TCGA-WX-AA44	C1
TCGA-DD-A1EH	C1
TCGA-DD-A3A1	C2
TCGA-KR-A7K0	C2
TCGA-FV-A3R2	C2
TCGA-DD-AACN	C2
TCGA-DD-AAE4	C2
TCGA-DD-AAEG	C2
TCGA-DD-A1EJ	C1
TCGA-DD-A4NR	C1
TCGA-FV-A2QQ	C2
TCGA-G3-AAV7	C1
TCGA-CC-A9FW	C1
TCGA-RC-A6M4	C2
TCGA-G3-A3CG	C2
TCGA-DD-A11C	C2
TCGA-DD-AAD2	C2
TCGA-NI-A8LF	C2
TCGA-DD-AADN	C1
TCGA-EP-A12J	C2
TCGA-DD-A73G	C1
TCGA-5C-AAPD	C1
TCGA-DD-AAED	C2
TCGA-DD-AADJ	C2
TCGA-DD-AAVZ	C2
TCGA-XR-A8TF	C2
TCGA-DD-AACF	C2
TCGA-FV-A495	C2
TCGA-DD-A3A3	C1
TCGA-MI-A75C	C2
TCGA-DD-AAVX	C2
TCGA-DD-AAE7	C2
TCGA-ZS-A9CE	C2
TCGA-CC-5264	C1
TCGA-HP-A5N0	C2
TCGA-G3-A5SJ	C1
TCGA-DD-A3A2	C2
TCGA-2Y-A9H6	C2
TCGA-DD-AAEE	C2
TCGA-UB-AA0U	C2
TCGA-CC-A3M9	C1
TCGA-CC-A8HT	C1
TCGA-WQ-AB4B	C2
TCGA-DD-AADY	C2
TCGA-2Y-A9GZ	C2
TCGA-DD-A11D	C2
TCGA-KR-A7K7	C1
TCGA-BC-4072	C1
TCGA-K7-A5RF	C2
TCGA-DD-AAVU	C2
TCGA-DD-A73B	C2
TCGA-PD-A5DF	C2
TCGA-BC-A8YO	C1
TCGA-EP-A2KA	C1
TCGA-DD-AACQ	C2
TCGA-DD-AADI	C1
TCGA-CC-A5UD	C1
TCGA-ZS-A9CD	C2
TCGA-DD-A1ED	C2
TCGA-DD-AAEK	C2
TCGA-BC-A10T	C2
TCGA-DD-AAC8	C1
TCGA-XR-A8TE	C2
TCGA-K7-A6G5	C2
TCGA-WX-AA46	C2
TCGA-DD-AADD	C1
TCGA-DD-A1EF	C1
TCGA-DD-AACP	C1
TCGA-RC-A6M3	C1
TCGA-G3-A3CJ	C2
TCGA-DD-AAVR	C2
TCGA-DD-AAVQ	C1
TCGA-G3-A3CI	C2
TCGA-ED-A8O5	C2
TCGA-BC-A5W4	C2
TCGA-DD-AAD6	C2
TCGA-K7-A5RG	C1
TCGA-G3-AAV5	C2
TCGA-2Y-A9GY	C1
TCGA-UB-A7MD	C1
TCGA-DD-A4NF	C2
TCGA-DD-A113	C1
TCGA-DD-AAW0	C2
TCGA-DD-A1EI	C1
TCGA-CC-A7IF	C2
TCGA-2Y-A9GW	C1
TCGA-2Y-A9H4	C2
TCGA-BC-A3KF	C2
TCGA-DD-A39Z	C2
TCGA-CC-5260	C1
TCGA-DD-AAE0	C1
TCGA-DD-A116	C2
TCGA-RC-A7S9	C1
TCGA-FV-A496	C2
TCGA-BC-A3KG	C1
TCGA-DD-A1EG	C1
TCGA-DD-A1EL	C1
TCGA-2Y-A9GU	C2
TCGA-G3-A25V	C2
TCGA-ED-A66Y	C1
TCGA-DD-AADB	C1
TCGA-YA-A8S7	C1
TCGA-GJ-A3OU	C1
TCGA-BD-A2L6	C2
TCGA-ED-A627	C2
TCGA-ED-A7PX	C1
TCGA-2Y-A9GX	C2
TCGA-DD-A115	C2
TCGA-DD-A73C	C2
TCGA-MI-A75G	C2
TCGA-G3-AAV0	C2
TCGA-CC-A8HS	C1
TCGA-DD-AACY	C2
TCGA-CC-A7IE	C1
TCGA-2Y-A9HA	C1
TCGA-G3-A6UC	C2
TCGA-CC-A7IH	C2
TCGA-ZP-A9D4	C2
TCGA-MI-A75E	C2
TCGA-DD-AAD5	C1
TCGA-DD-A39W	C2
TCGA-2Y-A9GT	C2
TCGA-ED-A8O6	C1
TCGA-DD-A39X	C1
TCGA-2Y-A9GV	C2
TCGA-DD-AACJ	C2
TCGA-DD-AAE6	C1
TCGA-5C-A9VG	C1
TCGA-DD-AADS	C2
TCGA-DD-A4NV	C2
TCGA-DD-AACC	C2
TCGA-FV-A4ZQ	C1
TCGA-DD-A73E	C2
TCGA-DD-AAEA	C2
TCGA-HP-A5MZ	C2
TCGA-MR-A8JO	C1
TCGA-G3-A25T	C1
TCGA-BC-A112	C1
TCGA-DD-A73A	C2
TCGA-BC-4073	C1
TCGA-DD-A4NJ	C1
TCGA-ED-A7PY	C2
TCGA-DD-A4NQ	C1
TCGA-G3-A25U	C2
TCGA-BD-A3ER	C2
TCGA-BC-A10R	C2
TCGA-DD-AACS	C2
TCGA-DD-A1EE	C1
TCGA-CC-A7IL	C2
TCGA-CC-A7IJ	C1
TCGA-DD-AADA	C2
TCGA-FV-A4ZP	C1
TCGA-G3-A7M9	C1
TCGA-CC-A5UC	C1
TCGA-EP-A3JL	C1
TCGA-G3-A25Y	C1
TCGA-DD-AADQ	C2
TCGA-5C-A9VH	C1
TCGA-UB-AA0V	C2
TCGA-DD-A4NE	C2
TCGA-DD-A119	C2
TCGA-G3-A3CH	C2
TCGA-DD-AACZ	C1
TCGA-WJ-A86L	C2
TCGA-CC-A9FS	C2
TCGA-G3-AAV2	C2
TCGA-LG-A9QC	C2
TCGA-ED-A82E	C1
TCGA-DD-A4NK	C2
TCGA-DD-AAD3	C2
TCGA-DD-AACU	C2
TCGA-KR-A7K8	C2
TCGA-DD-AADM	C2
TCGA-CC-A3MC	C1
TCGA-G3-A5SL	C2
TCGA-UB-A7MB	C2
TCGA-DD-A1EB	C2
TCGA-BC-A10Z	C2
TCGA-BC-A216	C1
TCGA-BC-A69H	C1
TCGA-CC-A9FU	C1
TCGA-G3-A7M5	C2
TCGA-BC-A10Y	C2
TCGA-DD-AAVV	C1
TCGA-DD-A4NP	C2
TCGA-DD-AADR	C2
TCGA-BC-A10Q	C1
TCGA-CC-A8HV	C1
TCGA-DD-AAEI	C2
TCGA-CC-A3MA	C1
TCGA-FV-A3I1	C1
TCGA-G3-AAV6	C1
TCGA-CC-A123	C1
TCGA-G3-A5SI	C2
TCGA-2Y-A9H2	C1
TCGA-CC-A7II	C1
TCGA-UB-A7MF	C1
TCGA-DD-AAE2	C2
TCGA-DD-A1EC	C1
TCGA-DD-AACE	C2
TCGA-ED-A66X	C1
TCGA-DD-AACW	C2
TCGA-DD-AAD0	C2
TCGA-DD-A4NL	C2
TCGA-DD-A4NA	C1
TCGA-T1-A6J8	C2
TCGA-ED-A459	C1
TCGA-DD-AAD8	C2
TCGA-XR-A8TD	C1
TCGA-2Y-A9H7	C1
TCGA-RG-A7D4	C1
TCGA-ES-A2HT	C2
TCGA-QA-A7B7	C2
TCGA-XR-A8TG	C2
TCGA-DD-AAC9	C2
TCGA-DD-A3A7	C1
TCGA-MR-A520	C2
TCGA-ZS-A9CG	C2
TCGA-EP-A2KC	C2
TCGA-DD-A73F	C2
TCGA-DD-AADP	C2
TCGA-GJ-A6C0	C1
TCGA-DD-AAVW	C1
TCGA-2Y-A9H9	C2
TCGA-G3-AAV1	C2
TCGA-G3-A25X	C1
TCGA-CC-5258	C1
TCGA-FV-A2QR	C2
TCGA-DD-A4NO	C2
TCGA-DD-AAD1	C1
TCGA-DD-AADW	C1
TCGA-DD-AACB	C1
TCGA-DD-A118	C1
TCGA-DD-AACX	C2
TCGA-DD-AADG	C2
TCGA-G3-A25Z	C2
