# Supplementary material for: Development and Verification of a Combined Immune- and Metabolism-Related Prognostic Signature for Hepatocellular Carcinoma
Source: Front Immunol. 2022 Jul 8;13:927635. doi: 10.3389/fimmu.2022.927635 (PMC9304746; doi:10.3389/fimmu.2022.927635)
Supplement: Supplementary file 3 [file DataSheet_3.xlsx]

## Sheet: Table S7
Table S7 Comparison of clinical characteristics between the TCGA training and testing cohorts.
Covariates	Type	Total	Train	Test	Pvalue
Age	<=65	232(62.7%)	159(60.69%)	73(67.59%)	0.2583
Age	>65	138(37.3%)	103(39.31%)	35(32.41%)
Gender	FEMALE	121(32.7%)	92(35.11%)	29(26.85%)	0.1561
Gender	MALE	249(67.3%)	170(64.89%)	79(73.15%)
Grade	G1	55(14.86%)	37(14.12%)	18(16.67%)	0.9181
Grade	G2	177(47.84%)	125(47.71%)	52(48.15%)
Grade	G3	121(32.7%)	87(33.21%)	34(31.48%)
Grade	G4	12(3.24%)	9(3.44%)	3(2.78%)
Grade	unknow	5(1.35%)	4(1.53%)	1(0.93%)
Stage	Stage I	171(46.22%)	115(43.89%)	56(51.85%)	0.3404
Stage	Stage II	85(22.97%)	66(25.19%)	19(17.59%)
Stage	Stage III	85(22.97%)	58(22.14%)	27(25%)
Stage	Stage IV	5(1.35%)	4(1.53%)	1(0.93%)
Stage	unknow	24(6.49%)	19(7.25%)	5(4.63%)
T	T1	181(48.92%)	123(46.95%)	58(53.7%)	0.258
T	T2	93(25.14%)	73(27.86%)	20(18.52%)
T	T3	80(21.62%)	54(20.61%)	26(24.07%)
T	T4	13(3.51%)	10(3.82%)	3(2.78%)
T	unknow	3(0.81%)	2(0.76%)	1(0.93%)
M	M0	266(71.89%)	187(71.37%)	79(73.15%)	1
M	M1	4(1.08%)	3(1.15%)	1(0.93%)
M	unknow	100(27.03%)	72(27.48%)	28(25.93%)
N	N0	252(68.11%)	176(67.18%)	76(70.37%)	0.7581
N	N1	4(1.08%)	2(0.76%)	2(1.85%)
N	unknow	114(30.81%)	84(32.06%)	30(27.78%)

## Sheet: Table S8
Table S8 GSEA enrichment analysis in the high-risk and low-risk groups of the entire TCGA-LIHC cohort
ID	Description	setSize	enrichmentScore	NES	pvalue	p.adjust	qvalues	rank	leading_edge	core_enrichment
KEGG_COMPLEMENT_AND_COAGULATION_CASCADES	KEGG_COMPLEMENT_AND_COAGULATION_CASCADES	66	-0.646623	-3.18713	1e-10	2.61429e-09	1.90977e-09	1491	tags=68%, list=10%, signal=62%	THBD/C4B/A2M/C4A/C2/F10/F5/C5/C8G/VWF/F7/SERPINA5/CFH/MASP1/PROC/C4BPB/C3/CFI/SERPIND1/CFB/F2/C1S/FGG/SERPINF2/C1R/SERPING1/CPB2/FGB/FGA/F13B/KNG1/C4BPA/F11/C8B/PLG/MBL2/C7/F12/SERPINC1/MASP2/KLKB1/C9/C8A/C6/F9
KEGG_DRUG_METABOLISM_CYTOCHROME_P450	KEGG_DRUG_METABOLISM_CYTOCHROME_P450	58	-0.681166	-3.45139	1e-10	2.61429e-09	1.90977e-09	1252	tags=64%, list=8%, signal=59%	FMO5/UGT1A1/GSTO1/GSTK1/CYP2C18/MGST2/MAOB/UGT1A4/GSTA1/UGT1A3/CYP2D6/CYP3A5/UGT2B15/GSTA2/CYP3A7/AOX1/FMO4/FMO3/ADH6/GSTZ1/CYP2E1/ADH1B/ADH1A/CYP3A43/UGT2B10/ADH1C/UGT2B7/GSTM1/CYP2A7/CYP2C9/CYP2A6/CYP2B6/CYP3A4/CYP2C8/CYP1A2/CYP2A13/ADH4
KEGG_FATTY_ACID_METABOLISM	KEGG_FATTY_ACID_METABOLISM	39	-0.826058	-3.83451	1e-10	2.61429e-09	1.90977e-09	1420	tags=74%, list=10%, signal=67%	ACADM/ACADVL/ACSL5/ECI1/ACADSB/ACOX1/ALDH1B1/CPT2/ECI2/ALDH7A1/ACAA2/ACADS/HADH/ACSL6/ACAA1/ECHS1/GCDH/ADH6/ACSL1/ACAT1/EHHADH/ALDH2/ADH1B/ADH1A/ADH1C/ACADL/CYP4A11/CYP4A22/ADH4
KEGG_GLYCINE_SERINE_AND_THREONINE_METABOLISM	KEGG_GLYCINE_SERINE_AND_THREONINE_METABOLISM	29	-0.740954	-3.29532	1e-10	2.61429e-09	1.90977e-09	1055	tags=69%, list=7%, signal=64%	SRR/GCAT/MAOA/MAOB/CBS/GLYCTK/GATM/CTH/GAMT/PIPOX/SHMT1/SARDH/DMGDH/ALAS1/SDS/BHMT/AGXT2/DAO/AGXT/GNMT
KEGG_METABOLISM_OF_XENOBIOTICS_BY_CYTOCHROME_P450	KEGG_METABOLISM_OF_XENOBIOTICS_BY_CYTOCHROME_P450	55	-0.584635	-2.95513	1e-10	2.61429e-09	1.90977e-09	1252	tags=55%, list=8%, signal=50%	UGT1A1/GSTO1/GSTK1/CYP2C18/MGST2/UGT1A4/GSTA1/EPHX1/UGT1A3/CYP3A5/UGT2B15/GSTA2/CYP3A7/ADH6/GSTZ1/CYP2E1/CYP1A1/ADH1B/ADH1A/CYP3A43/UGT2B10/ADH1C/UGT2B7/GSTM1/CYP2C9/CYP2B6/CYP3A4/CYP2C8/CYP1A2/ADH4
KEGG_PEROXISOME	KEGG_PEROXISOME	76	-0.561536	-2.95743	1e-10	2.61429e-09	1.90977e-09	1391	tags=46%, list=9%, signal=42%	ECH1/PAOX/ACSL5/IDH2/SOD1/GSTK1/DECR2/AMACR/CRAT/ACOX1/DHRS4/HSD17B4/BAAT/PECR/ECI2/MLYCD/ACSL6/PHYH/PXMP2/HMGCL/CAT/ACOX2/ACAA1/PIPOX/XDH/SCP2/PEX11G/EPHX2/ACSL1/SLC27A2/EHHADH/HAO1/DAO/AGXT/HAO2
KEGG_RETINOL_METABOLISM	KEGG_RETINOL_METABOLISM	51	-0.724439	-3.74467	1e-10	2.61429e-09	1.90977e-09	1260	tags=67%, list=8%, signal=61%	RETSAT/UGT1A1/CYP2C18/DHRS3/DHRS4/DHRS4L2/UGT1A4/DGAT2/UGT1A3/CYP3A5/UGT2B15/CYP3A7/RDH5/ADH6/CYP1A1/ADH1B/ADH1A/CYP3A43/UGT2B10/ADH1C/CYP4A11/UGT2B7/CYP2A7/CYP2C9/CYP4A22/CYP2A6/CYP2B6/RDH16/CYP3A4/CYP2C8/CYP26A1/CYP1A2/CYP2A13/ADH4
KEGG_PRIMARY_BILE_ACID_BIOSYNTHESIS	KEGG_PRIMARY_BILE_ACID_BIOSYNTHESIS	15	-0.883812	-3.29883	8.1956e-10	1.87474e-08	1.36953e-08	1367	tags=80%, list=9%, signal=73%	AKR1C4/AMACR/HSD17B4/BAAT/ACOX2/CYP7A1/CYP27A1/SCP2/CYP39A1/SLC27A5/CYP8B1/AKR1D1
KEGG_DRUG_METABOLISM_OTHER_ENZYMES	KEGG_DRUG_METABOLISM_OTHER_ENZYMES	46	-0.554731	-2.82085	8.38826e-09	1.70561e-07	1.24598e-07	654	tags=39%, list=4%, signal=38%	UGT1A3/CYP3A5/UGT2B15/XDH/CYP3A7/DPYS/UPB1/CES2/UPP2/CES5A/CYP3A43/UGT2B10/UGT2B7/CYP2A7/NAT2/CYP2A6/CYP3A4/CYP2A13
KEGG_PPAR_SIGNALING_PATHWAY	KEGG_PPAR_SIGNALING_PATHWAY	60	-0.507973	-2.62978	1.81316e-08	3.31808e-07	2.4239e-07	1420	tags=53%, list=10%, signal=48%	ACADM/FABP1/ACSL5/APOA2/AQP7/ACOX1/FABP3/CPT2/FABP4/ACSL6/ANGPTL4/RXRG/ACOX2/ACAA1/PLIN1/CYP7A1/CYP27A1/SCP2/APOA1/HMGCS2/ACSL1/SLC27A2/EHHADH/PCK2/APOA5/PCK1/ACADL/CYP4A11/APOC3/CYP4A22/SLC27A5/CYP8B1
KEGG_BUTANOATE_METABOLISM	KEGG_BUTANOATE_METABOLISM	29	-0.650652	-2.89371	3.84513e-08	6.3969e-07	4.67303e-07	1072	tags=59%, list=7%, signal=55%	ALDH1B1/ACSM3/ACSM1/ALDH7A1/ACADS/HADH/ALDH5A1/HMGCL/BDH1/ECHS1/ABAT/HMGCS2/ACAT1/EHHADH/ALDH2/ACSM5/ACSM2A
KEGG_VALINE_LEUCINE_AND_ISOLEUCINE_DEGRADATION	KEGG_VALINE_LEUCINE_AND_ISOLEUCINE_DEGRADATION	43	-0.557886	-2.62953	4.65202e-08	7.09433e-07	5.18251e-07	1812	tags=67%, list=12%, signal=59%	MCCC2/ALDH3A2/BCKDHA/ALDH9A1/ACADM/HSD17B10/BCKDHB/MCEE/HIBCH/HIBADH/ACADSB/ALDH1B1/MMUT/ALDH7A1/PCCB/ACAA2/IVD/ACADS/HADH/HMGCL/ACAA1/ALDH6A1/AOX1/ECHS1/ABAT/HMGCS2/ACAT1/EHHADH/ALDH2
KEGG_CELL_CYCLE	KEGG_CELL_CYCLE	119	0.54709	1.94934	6.92418e-08	9.2312e-07	6.74353e-07	1969	tags=43%, list=13%, signal=37%	CDC20/TGFB2/BUB1B/TTK/PLK1/CDC25A/CCNE2/CDC6/ORC6/BUB1/ORC1/CDK1/SFN/CCNB1/E2F2/CDC7/CDKN1C/CCNB2/CDKN2A/CDC45/PTTG1/E2F5/MCM2/MAD2L1/MCM6/CHEK1/MCM4/PKMYT1/RBL1/MCM3/DBF4/E2F3/E2F1/CDC25C/MCM7/CDC25B/TGFB1/TFDP1/PRKDC/CDK4/CDKN2C/ESPL1/MCM5/YWHAZ/HDAC2/PCNA/CDK2/CDKN2B/SKP2/YWHAQ/TGFB3
KEGG_STEROID_HORMONE_BIOSYNTHESIS	KEGG_STEROID_HORMONE_BIOSYNTHESIS	44	-0.543095	-2.68278	7.06212e-08	9.2312e-07	6.74353e-07	1418	tags=48%, list=10%, signal=43%	HSD17B2/AKR1C4/UGT1A1/UGT1A4/HSD17B8/SRD5A1/CYP11A1/UGT1A3/CYP3A5/CYP7A1/UGT2B15/CYP3A7/CYP1A1/HSD11B1/CYP3A43/SRD5A2/UGT2B10/HSD17B6/UGT2B7/CYP3A4/AKR1D1
KEGG_TRYPTOPHAN_METABOLISM	KEGG_TRYPTOPHAN_METABOLISM	35	-0.600226	-2.77213	8.93438e-08	1.08999e-06	7.96257e-07	1072	tags=57%, list=7%, signal=53%	ALDH1B1/MAOB/ALDH7A1/HADH/ACMSD/CAT/AOX1/ECHS1/GCDH/KMO/TDO2/AADAT/HAAO/ACAT1/EHHADH/ALDH2/CYP1A1/OGDHL/INMT/CYP1A2
KEGG_BETA_ALANINE_METABOLISM	KEGG_BETA_ALANINE_METABOLISM	19	-0.721052	-2.7978	7.10373e-07	8.12489e-06	5.93535e-06	1764	tags=74%, list=12%, signal=65%	ALDH3A2/ALDH9A1/ACADM/HIBCH/ALDH1B1/ALDH7A1/MLYCD/DPYS/ECHS1/ABAT/UPB1/EHHADH/ALDH2/CNDP1
KEGG_PROPANOATE_METABOLISM	KEGG_PROPANOATE_METABOLISM	29	-0.581762	-2.58733	1.65563e-06	1.78223e-05	1.30195e-05	1764	tags=69%, list=12%, signal=61%	ALDH3A2/ALDH9A1/ACSS2/ACADM/ACACB/MCEE/HIBCH/ACSS3/ALDH1B1/SUCLG2/MMUT/ALDH7A1/MLYCD/PCCB/ALDH6A1/ECHS1/ABAT/ACAT1/EHHADH/ALDH2
KEGG_LINOLEIC_ACID_METABOLISM	KEGG_LINOLEIC_ACID_METABOLISM	19	-0.659542	-2.55913	1.73629e-05	0.000174301	0.00012733	1194	tags=74%, list=8%, signal=68%	PLA2G12B/PLA2G5/PLA2G1B/CYP2C18/CYP2J2/PLA2G2A/CYP3A5/CYP3A7/CYP2E1/CYP3A43/CYP2C9/CYP3A4/CYP2C8/CYP1A2
KEGG_TYROSINE_METABOLISM	KEGG_TYROSINE_METABOLISM	32	-0.538116	-2.43151	1.80968e-05	0.000174301	0.00012733	1098	tags=47%, list=7%, signal=44%	GOT1/MAOB/HGD/FAH/GOT2/DBH/AOX1/ADH6/HPD/GSTZ1/ADH1B/ADH1A/ADH1C/TAT/ADH4
KEGG_ARGININE_AND_PROLINE_METABOLISM	KEGG_ARGININE_AND_PROLINE_METABOLISM	47	-0.432445	-2.16111	2.92086e-05	0.000267258	0.000195236	1780	tags=60%, list=12%, signal=53%	LAP3/ALDH3A2/ALDH9A1/AGMAT/SAT1/MAOA/GLUL/ACY1/GOT1/PRODH2/NAGS/ALDH1B1/MAOB/ARG1/ASS1/SAT2/ALDH7A1/GATM/CPS1/ALDH4A1/GAMT/ASL/GOT2/ALDH2/OTC/DAO/CKMT2/GLS2
KEGG_NEUROACTIVE_LIGAND_RECEPTOR_INTERACTION	KEGG_NEUROACTIVE_LIGAND_RECEPTOR_INTERACTION	87	0.509768	1.77933	8.38341e-05	0.000730554	0.000533681	1481	tags=24%, list=10%, signal=22%	GPR50/PRSS1/PRSS2/SCTR/GABRP/OXTR/LPAR2/ADORA1/P2RY6/HTR1D/LPAR1/PTGFR/GABBR1/ADRA2C/PTAFR/NPFFR2/SSTR2/PTGER4/SSTR5/GLRB/ADRA2A
KEGG_HISTIDINE_METABOLISM	KEGG_HISTIDINE_METABOLISM	26	-0.514331	-2.19362	0.000142985	0.00118937	0.000868856	1090	tags=58%, list=7%, signal=54%	HNMT/ALDH3A2/ALDH9A1/MAOA/HAL/ALDH1B1/MAOB/ASPA/ALDH7A1/AMDHD1/ACY3/ALDH2/FTCD/UROC1/CNDP1
KEGG_ECM_RECEPTOR_INTERACTION	KEGG_ECM_RECEPTOR_INTERACTION	59	0.546874	1.83729	0.00020748	0.00165082	0.00120595	2231	tags=36%, list=15%, signal=30%	IBSP/COL11A2/LAMC2/ITGA3/SPP1/ITGB4/ITGA2/TNC/RELN/ITGAV/HMMR/LAMB1/COMP/LAMA5/AGRN/CD44/COL2A1/COL6A3/LAMC1/SDC3/ITGA5
KEGG_CYTOKINE_CYTOKINE_RECEPTOR_INTERACTION	KEGG_CYTOKINE_CYTOKINE_RECEPTOR_INTERACTION	152	0.420512	1.52887	0.000546594	0.00416778	0.00304462	2516	tags=30%, list=17%, signal=25%	CXCL5/CXCL1/EPO/TGFB2/CXCL6/PF4V1/CSF3R/LIF/CCL20/TNFRSF21/TNFRSF11B/CCL28/IL18/OSMR/IL2RG/TNFSF9/CXCL8/HGF/LTB/CCL26/KITLG/CSF1/XCL1/CLCF1/TGFB1/CSF2RB/CCL25/CCL13/TNFSF13B/CXCL9/TNFSF4/EDA/CXCL11/TNFRSF10C/TGFB3/VEGFB/TNFRSF19/IL2RB/IL15RA/CCR5/IL12RB1/CTF1/CSF1R/TNFRSF18/IL17RB/IFNGR2
KEGG_DNA_REPLICATION	KEGG_DNA_REPLICATION	35	0.576055	1.80549	0.00112837	0.00825964	0.00603379	2563	tags=57%, list=17%, signal=47%	MCM2/MCM6/MCM4/MCM3/DNA2/POLA1/MCM7/RFC4/POLD1/FEN1/POLD3/MCM5/PCNA/PRIM1/POLA2/RNASEH2A/PRIM2/RFC3/POLE2/LIG1
KEGG_CITRATE_CYCLE_TCA_CYCLE	KEGG_CITRATE_CYCLE_TCA_CYCLE	29	-0.42984	-1.91167	0.00121545	0.0085549	0.00624948	1776	tags=38%, list=12%, signal=33%	ACO1/SDHA/SDHD/SDHB/IDH2/FH/SUCLG2/PC/PCK2/OGDHL/PCK1
KEGG_STARCH_AND_SUCROSE_METABOLISM	KEGG_STARCH_AND_SUCROSE_METABOLISM	38	-0.402965	-1.86616	0.00159216	0.0107913	0.00788323	1349	tags=39%, list=9%, signal=36%	AGL/PGM1/UGT1A1/UGP2/PYGL/UGT1A4/UGT1A3/UGT2B15/G6PC/TREH/UGT2B10/GYS2/UGT2B7/GBA3/GCK
KEGG_ARACHIDONIC_ACID_METABOLISM	KEGG_ARACHIDONIC_ACID_METABOLISM	41	-0.380828	-1.7976	0.00224611	0.0146799	0.0107239	1194	tags=37%, list=8%, signal=34%	PLA2G5/PLA2G1B/CYP2C18/CYP2J2/GGT5/PLA2G2A/CYP4F3/EPHX2/CYP2E1/CYP4F2/CYP4A11/CYP2C9/CYP4A22/CYP2B6/CYP2C8
KEGG_LIMONENE_AND_PINENE_DEGRADATION	KEGG_LIMONENE_AND_PINENE_DEGRADATION	10	-0.676739	-2.12745	0.00247736	0.015633	0.0114201	1764	tags=70%, list=12%, signal=62%	ALDH3A2/ALDH9A1/ALDH1B1/ALDH7A1/ECHS1/EHHADH/ALDH2
KEGG_CELL_ADHESION_MOLECULES_CAMS	KEGG_CELL_ADHESION_MOLECULES_CAMS	97	0.431718	1.51907	0.0032359	0.019739	0.0144196	3701	tags=39%, list=25%, signal=30%	CLDN10/CNTN1/CNTNAP1/CLDN4/ITGAM/ITGAV/VCAN/CLDN11/NRCAM/PDCD1LG2/PDCD1/MPZL1/CTLA4/NECTIN1/PTPRC/HLA-DOB/ITGB2/HLA-DQA2/HLA-DOA/SELL/CD274/HLA-DQA1/SDC3/CD86/CD58/NEO1/ICAM1/HLA-DMB/VCAM1/MPZ/CD8A/SPN/NLGN2/ITGA6/CD8B/SIGLEC1/ITGB1/HLA-DRA
KEGG_ASCORBATE_AND_ALDARATE_METABOLISM	KEGG_ASCORBATE_AND_ALDARATE_METABOLISM	20	-0.477907	-1.87736	0.00478162	0.028227	0.0206202	1252	tags=55%, list=8%, signal=50%	ALDH3A2/ALDH9A1/UGT1A1/ALDH1B1/UGT1A4/ALDH7A1/UGT1A3/UGT2B15/ALDH2/UGT2B10/UGT2B7
KEGG_BLADDER_CANCER	KEGG_BLADDER_CANCER	40	0.506783	1.62635	0.00574088	0.0328307	0.0239833	2705	tags=35%, list=18%, signal=29%	MMP1/MMP9/E2F2/CDKN2A/CXCL8/E2F3/E2F1/CDK4/MMP2/FGFR3/VEGFB/MYC/NRAS/VEGFA
KEGG_LYSINE_DEGRADATION	KEGG_LYSINE_DEGRADATION	44	-0.33595	-1.65952	0.00699099	0.0387682	0.0283208	1072	tags=30%, list=7%, signal=28%	ALDH1B1/ALDH7A1/HADH/PIPOX/ECHS1/GCDH/AASS/AADAT/ACAT1/EHHADH/ALDH2/OGDHL/BBOX1
KEGG_ALANINE_ASPARTATE_AND_GLUTAMATE_METABOLISM	KEGG_ALANINE_ASPARTATE_AND_GLUTAMATE_METABOLISM	30	-0.383002	-1.73302	0.00861796	0.0463849	0.0338849	1098	tags=53%, list=7%, signal=50%	GLUL/GOT1/ASS1/ASPA/ACY3/GPT2/CPS1/ALDH5A1/ALDH4A1/ASL/GOT2/ABAT/GPT/AGXT2/AGXT/GLS2
KEGG_PATHWAYS_IN_CANCER	KEGG_PATHWAYS_IN_CANCER	258	0.351721	1.30775	0.0106969	0.0553189	0.0404113	3855	tags=34%, list=26%, signal=25%	MMP1/ARNT2/LAMC2/ITGA3/SLC2A1/EGLN3/TGFB2/FZD7/MMP9/CSF3R/CCNE2/IGF1R/FZD2/BIRC5/FZD1/E2F2/TGFA/ITGA2/CDKN2A/FGFR1/RAD51/ITGAV/MITF/BIRC3/LAMB1/CXCL8/TRAF5/CTBP2/HGF/MECOM/HIF1A/KITLG/E2F3/E2F1/LEF1/MSH2/LAMA5/TGFB1/CDK4/CBL/HDAC2/FZD6/CDK2/PIAS3/CDKN2B/RAC2/MMP2/SPI1/SKP2/FGFR3/RUNX1/TGFB3/VEGFB/AKT3/LAMC1/PIK3CD/CSF1R/MYC/VHL/NRAS/VEGFA/TPM3/CCDC6/CSF2RA/DVL2/TRAF3/STK36/MSH6/CASP8/STAT1/WNT5A/…
KEGG_GLYCOLYSIS_GLUCONEOGENESIS	KEGG_GLYCOLYSIS_GLUCONEOGENESIS	50	-0.321204	-1.66242	0.0108824	0.0553189	0.0404113	560	tags=26%, list=4%, signal=25%	ENO3/G6PC/ADH6/ALDOB/ALDH2/PCK2/ADH1B/ADH1A/FBP1/PCK1/ADH1C/GCK/ADH4
KEGG_FC_GAMMA_R_MEDIATED_PHAGOCYTOSIS	KEGG_FC_GAMMA_R_MEDIATED_PHAGOCYTOSIS	80	0.428114	1.48448	0.012165	0.0595734	0.0435193	6216	tags=62%, list=42%, signal=37%	SPHK1/DNM1/PLPP2/VAV3/FCGR1A/LIMK1/MARCKS/ASAP1/MARCKSL1/SYK/WASF1/ASAP2/HCK/VASP/PTPRC/FCGR2A/RAC2/FCGR3A/VAV1/PRKCD/AKT3/PIK3CD/DOCK2/MYO10/ARPC1B/WASF2/DNM1L/RPS6KB1/PAK1/PIP5K1A/PIP4K2B/PLCG1/PRKCA/LYN/LIMK2/PIKFYVE/PIP5K1C/WASF3/ARPC2/MAPK1/PIK3R5/CFL1/MAPK3/RAC1/INPP5D/ARPC3/ARPC4/CRKL/ARPC1A/PIK3CA
KEGG_ETHER_LIPID_METABOLISM	KEGG_ETHER_LIPID_METABOLISM	23	0.568534	1.65265	0.0123704	0.0595734	0.0435193	638	tags=26%, list=4%, signal=25%	PLPP2/PLA2G2D/PLA2G7/LPCAT1/PAFAH1B3/LPCAT4
KEGG_HEMATOPOIETIC_CELL_LINEAGE	KEGG_HEMATOPOIETIC_CELL_LINEAGE	49	0.467862	1.5325	0.0173478	0.081401	0.0594647	3395	tags=39%, list=23%, signal=30%	ITGA3/EPO/CSF3R/CD7/ITGA2/ITGAM/FCGR1A/CD38/KITLG/CSF1/CD44/TFRC/ITGA5/CSF1R/CD3D/CSF2RA/CD8A/ITGA6/CD8B
KEGG_LEISHMANIA_INFECTION	KEGG_LEISHMANIA_INFECTION	55	0.455586	1.51863	0.0205088	0.0938279	0.0685427	3701	tags=47%, list=25%, signal=36%	TGFB2/ITGAM/FCGR1A/MAPK13/MARCKSL1/TGFB1/NCF2/CYBA/FCGR2A/FCGR3A/HLA-DOB/ITGB2/HLA-DQA2/HLA-DOA/TGFB3/MAPK12/HLA-DQA1/JAK2/IFNGR2/HLA-DMB/STAT1/TLR2/MAP3K7/NCF4/ITGB1/HLA-DRA
KEGG_PENTOSE_PHOSPHATE_PATHWAY	KEGG_PENTOSE_PHOSPHATE_PATHWAY	23	0.553828	1.6099	0.0211921	0.0945889	0.0690986	1806	tags=30%, list=12%, signal=27%	TKTL1/G6PD/PFKP/ALDOA/TKT/PFKM/PGD
KEGG_DILATED_CARDIOMYOPATHY	KEGG_DILATED_CARDIOMYOPATHY	44	0.472131	1.52777	0.0259489	0.112695	0.0823252	3897	tags=50%, list=26%, signal=37%	ITGA3/TGFB2/DES/PLN/ITGB4/ITGA2/CACNG4/ITGAV/TGFB1/TPM4/PRKX/TNNC1/TGFB3/ITGA5/TPM3/ADCY3/TPM2/ITGA6/ADCY6/ITGB1/ADCY5/ACTG1
KEGG_PENTOSE_AND_GLUCURONATE_INTERCONVERSIONS	KEGG_PENTOSE_AND_GLUCURONATE_INTERCONVERSIONS	21	-0.424959	-1.66553	0.0264802	0.112695	0.0823252	1252	tags=43%, list=8%, signal=39%	UGT1A1/UGP2/UGT1A4/CRYL1/UGT1A3/UGT2B15/DCXR/UGT2B10/UGT2B7
KEGG_PYRUVATE_METABOLISM	KEGG_PYRUVATE_METABOLISM	35	-0.329867	-1.52348	0.0273474	0.11374	0.0830889	1372	tags=49%, list=9%, signal=44%	ALDH3A2/ALDH9A1/ACSS2/ACACB/ACYP2/PKLR/ALDH1B1/ALDH7A1/PC/GRHPR/HAGH/ACOT12/ACAT1/ALDH2/PCK2/LDHD/PCK1
KEGG_O_GLYCAN_BIOSYNTHESIS	KEGG_O_GLYCAN_BIOSYNTHESIS	15	0.609554	1.59542	0.0284297	0.115614	0.0844579	3016	tags=53%, list=20%, signal=43%	GCNT3/GALNT3/GALNT7/GCNT4/C1GALT1/GALNT10/B4GALT5/GALNT18
KEGG_NOTCH_SIGNALING_PATHWAY	KEGG_NOTCH_SIGNALING_PATHWAY	44	0.447543	1.44821	0.0324268	0.123802	0.0904392	3227	tags=32%, list=22%, signal=25%	RBPJL/CTBP2/JAG1/ADAM17/DTX3/HDAC2/NUMBL/MAML2/KAT2A/LFNG/DVL2/NOTCH1/MAML1/HDAC1
KEGG_SMALL_CELL_LUNG_CANCER	KEGG_SMALL_CELL_LUNG_CANCER	75	0.412145	1.41682	0.0325203	0.123802	0.0904392	3771	tags=37%, list=25%, signal=28%	LAMC2/ITGA3/CCNE2/E2F2/ITGA2/ITGAV/BIRC3/LAMB1/TRAF5/E2F3/E2F1/LAMA5/CDK4/CDK2/PIAS3/CDKN2B/SKP2/AKT3/LAMC1/PIK3CD/MYC/APAF1/TRAF3/TRAF2/ITGA6/CKS1B/ITGB1/BCL2
KEGG_GLYCOSAMINOGLYCAN_BIOSYNTHESIS_KERATAN_SULFATE	KEGG_GLYCOSAMINOGLYCAN_BIOSYNTHESIS_KERATAN_SULFATE	14	0.605103	1.55628	0.0326157	0.123802	0.0904392	1182	tags=36%, list=8%, signal=33%	CHST4/B3GNT7/CHST1/CHST2/FUT8
KEGG_PRIMARY_IMMUNODEFICIENCY	KEGG_PRIMARY_IMMUNODEFICIENCY	25	0.518513	1.52307	0.0331492	0.123802	0.0904392	5392	tags=72%, list=36%, signal=46%	IL2RG/DCLRE1C/PTPRC/TAP1/ADA/JAK3/CD79A/RFXAP/CD3D/CIITA/BTK/CD8A/CD8B/RFX5/RFXANK/CD3E/UNG/LCK
KEGG_HYPERTROPHIC_CARDIOMYOPATHY_HCM	KEGG_HYPERTROPHIC_CARDIOMYOPATHY_HCM	40	0.462751	1.48505	0.0346275	0.126737	0.092583	3897	tags=45%, list=26%, signal=33%	ITGA3/TGFB2/DES/ITGB4/ITGA2/CACNG4/ITGAV/TGFB1/TPM4/TNNC1/TGFB3/ITGA5/PRKAA2/TPM3/TPM2/ITGA6/ITGB1/ACTG1
KEGG_INTESTINAL_IMMUNE_NETWORK_FOR_IGA_PRODUCTION	KEGG_INTESTINAL_IMMUNE_NETWORK_FOR_IGA_PRODUCTION	25	0.51261	1.50573	0.0364641	0.130044	0.0949988	3701	tags=56%, list=25%, signal=42%	CCL28/TGFB1/CCL25/TNFSF13B/HLA-DOB/HLA-DQA2/MAP3K14/HLA-DOA/HLA-DQA1/IL15RA/CD86/HLA-DMB/TNFSF13/HLA-DRA
KEGG_RENIN_ANGIOTENSIN_SYSTEM	KEGG_RENIN_ANGIOTENSIN_SYSTEM	14	-0.464465	-1.67454	0.0369523	0.130044	0.0949988	1272	tags=57%, list=9%, signal=52%	CPA3/THOP1/ANPEP/MME/ACE2/ENPEP/CTSG/REN
KEGG_ARRHYTHMOGENIC_RIGHT_VENTRICULAR_CARDIOMYOPATHY_ARVC	KEGG_ARRHYTHMOGENIC_RIGHT_VENTRICULAR_CARDIOMYOPATHY_ARVC	40	0.458743	1.47218	0.0377754	0.130432	0.0952827	1123	tags=22%, list=8%, signal=21%	ITGA3/DES/ITGB4/DSG2/ITGA2/CACNG4/ITGAV/DSC2/LEF1
KEGG_HOMOLOGOUS_RECOMBINATION	KEGG_HOMOLOGOUS_RECOMBINATION	23	0.520339	1.51256	0.0410655	0.139166	0.101663	1911	tags=39%, list=13%, signal=34%	RAD54L/XRCC2/EME1/RAD51/BLM/POLD1/POLD3/RAD51D/XRCC3
KEGG_PRION_DISEASES	KEGG_PRION_DISEASES	29	-0.319891	-1.42268	0.0434649	0.144619	0.105647	1300	tags=34%, list=9%, signal=32%	EGR1/FYN/SOD1/C5/C8G/C8B/C7/C9/C8A/C6
KEGG_MISMATCH_REPAIR	KEGG_MISMATCH_REPAIR	22	0.526285	1.51055	0.0456062	0.149035	0.108872	4553	tags=64%, list=31%, signal=44%	EXO1/MSH2/RFC4/POLD1/POLD3/PCNA/RFC3/LIG1/RFC5/MSH6/RPA1/RFC2/PMS2/RFC1
